# Supplementary material for: De novo transcriptome sequencing of black pepper (Piper nigrum L.) and an analysis of genes involved in phenylpropanoid metabolism in response to Phytophthora capsici
Source: BMC Genomics. 2016 Oct 21;17:822. doi: 10.1186/s12864-016-3155-7 (PMC5075214; doi:10.1186/s12864-016-3155-7)
Supplement: Additional file 1: Data S1. — The differentially expressed transcripts between P. nigrum and P. flaviflorum. (XLS 2838 kb) [file 12864_2016_3155_MOESM1_ESM.xls]

## Sheet: Sheet1
GeneNames	Ph	Pr	log2(Fold_change)	log2(Fold_change) normalized	z-score	p-value	q-value(Benjamini et al. 1995)	q-value(Storey et al. 2003)	up-drown	Signature(p-value < 0.001)	Nr	Nt	Swissprot	KEGG	COG	Interpro	GO	GO	KEGG	AT
CL2208.Contig6_All	350.34	14299.7	-5.35108	-5.37803	-124.9	0	0	0	Pr	TRUE	gi|604300648|gb|EYU20466.1|/2.14359e-44/hypothetical protein MIMGU_mgv1a020040mg, partial [Erythranthe guttata]	NA	sp|Q08298|RD22_ARATH/7e-38/Dehydration-responsive protein RD22 OS=Arabidopsis thaliana GN=RD22 PE=2 SV=1	NA	NA	PF03181/5.2E-63/BURP domain	NA	NA	K00064	AT4G33670
CL2208.Contig7_All	382.13	7745.67	-4.34125	-4.3682	-88.9103	0	0	0	Pr	TRUE	gi|543177423|gb|AGV54733.1|/1.13941e-43/dehydration-responsive protein RD22-like protein [Phaseolus vulgaris]	NA	sp|Q08298|RD22_ARATH/2e-37/Dehydration-responsive protein RD22 OS=Arabidopsis thaliana GN=RD22 PE=2 SV=1	NA	NA	PTHR31236/3.3E-51/--	NA	NA
CL2208.Contig8_All	7.32	4708.4	-9.32918	-9.35613	-62.491	0	0	0	Pr	TRUE	gi|359476066|ref|XP_003631785.1|/1.25517e-43/PREDICTED: polygalacturonase non-catalytic subunit AroGP3-like [Vitis vinifera]	NA	sp|Q08298|RD22_ARATH/2e-38/Dehydration-responsive protein RD22 OS=Arabidopsis thaliana GN=RD22 PE=2 SV=1	NA	NA	PS51277/59.812/BURP domain profile.	NA	NA
CL1560.Contig7_All	49.05	2360	-5.58839	-5.61534	-50.7791	0	0	0	Pr	TRUE	gi|567910767|ref|XP_006447697.1|/1.66379e-24/hypothetical protein CICLE_v10017145mg [Citrus clementina] &gt;gi|568830543|ref|XP_006469557.1| PREDICTED: glycine-rich protein-like [Citrus sinensis] &gt;gi|557550308|gb|ESR60937.1| hypothetical protein CICLE_v10017145mg [Citrus clementina]	gi|144580792|gb|CP000592.1|/9e-10/Ostreococcus lucimarinus CCE9901 chromosome 12, complete sequence	sp|P37703|GRP9_DAUCA/3e-17/Glycine-rich protein DC9.1 OS=Daucus carota PE=2 SV=1	cre:CHLREDRAFT_195849/4e-16/SRP35; SR protein factor; K12890 splicing factor, arginine/serine-rich 1/9	CC3494_1/5e-10/---	NA	NA	NA	K01897	AT1G49430
CL2389.Contig2_All	0	3749.49	-12.8725	-12.8994	-41.6044	0	0	0	Pr	TRUE	gi|115481682|ref|NP_001064434.1|/1.50211e-09/Os10g0361000 [Oryza sativa Japonica Group] &gt;gi|113639043|dbj|BAF26348.1| Os10g0361000 [Oryza sativa Japonica Group] &gt;gi|169244457|gb|ACA50502.1| dehydration stress-induced protein [Oryza sativa Japonica Group]	NA	NA	NA	NA	PF01477/2.8E-7/PLAT/LH2 domain	cellular_component:GO:0043231//intracellular membrane-bounded organelle;GO:0044444//cytoplasmic part;	GO:0043231 GO:0044444	K12178	AT5G42970
CL2389.Contig1_All	0	2415.15	-12.2379	-12.2648	-35.4381	4.41766e-275	1.71086e-271	1.05342e-271	Pr	TRUE	gi|224083709|ref|XP_002307094.1|/5.08316e-09/hypothetical protein POPTR_0005s07860g [Populus trichocarpa] &gt;gi|118483838|gb|ABK93810.1| unknown [Populus trichocarpa] &gt;gi|222856543|gb|EEE94090.1| hypothetical protein POPTR_0005s07860g [Populus trichocarpa]	NA	NA	NA	NA	PF01477/1.4E-8/PLAT/LH2 domain	cellular_component:GO:0043231//intracellular membrane-bounded organelle;GO:0044444//cytoplasmic part;	GO:0043231 GO:0044444	K12178	AT5G42970
CL1560.Contig3_All	0	1887.71	-11.1864	-11.2134	-34.3695	7.20542e-259	2.51145e-255	1.54637e-255	Pr	TRUE	gi|383932362|gb|AFH57278.1|/1.31966e-23/glycine rich protein [Gossypium hirsutum]	NA	sp|P37703|GRP9_DAUCA/9e-21/Glycine-rich protein DC9.1 OS=Daucus carota PE=2 SV=1	cre:CHLREDRAFT_195849/3e-16/SRP35; SR protein factor; K12890 splicing factor, arginine/serine-rich 1/9	SPBC2D10.10c/6e-08/---	NA	NA	NA	K01897	AT1G49430
CL3251.Contig4_All	1017.84	32.59	4.96494	4.93799	32.6674	4.53219e-234	1.50447e-230	9.26345e-231	Ph	TRUE	gi|720011756|ref|XP_010259661.1|/5.21486e-82/PREDICTED: glutathione S-transferase F13 [Nelumbo nucifera]	gi|514743018|ref|XM_004960229.1|/5e-09/PREDICTED: Setaria italica glutathione S-transferase 4-like (LOC101783868), mRNA	sp|Q9LZI9|GSTFD_ARATH/4e-68/Glutathione S-transferase F13 OS=Arabidopsis thaliana GN=GSTF13 PE=3 SV=1	vvi:100242506/3e-76/glutathione S-transferase F13-like; K00799 glutathione S-transferase [EC:2.5.1.18]	YPO1314/4e-17/---	NA	molecular_function:GO:0016740//transferase activity;	GO:0016740
CL3513.Contig5_All	217.88	1454.42	-2.73884	-2.76579	-32.1761	3.81547e-227	1.20898e-223	7.44404e-224	Pr	TRUE	gi|700191166|gb|KGN46370.1|/4.02365e-16/hypothetical protein Csa_6G087980 [Cucumis sativus]	NA	sp|P33191|TUB8_SOLTU/2e-15/Induced stolen tip protein TUB8 (Fragment) OS=Solanum tuberosum GN=TUB8 PE=2 SV=1	gmx:100781711/1e-11/uncharacterized LOC100781711; K14306 nuclear pore complex protein Nup62	XF1267/3e-14/---	NA	cellular_component:GO:0043231//intracellular membrane-bounded organelle;GO:0044444//cytoplasmic part;	GO:0043231 GO:0044444	K00924	AT1G04440
CL2839.Contig3_All	8.06	915.31	-6.82734	-6.85429	-31.1375	7.49222e-213	2.17618e-209	1.33993e-209	Pr	TRUE	gi|26006817|sp|P83304.1|LEC_PARPC/2.9332e-47/RecName: Full=Mannose/glucose-specific lectin, partial [Parkia platycephala] &gt;gi|82407609|pdb|1ZGR|A Chain A, Crystal Structure Of The Parkia Platycephala Seed Lectin &gt;gi|82407610|pdb|1ZGR|B Chain B, Crystal Structure Of The Parkia Platycephala Seed Lectin &gt;gi|82407611|pdb|1ZGS|A Chain A, Parkia Platycephala Seed Lectin In Complex With 5-Bromo…	NA	sp|P83304|LEC_PARPC/4e-49/Mannose/glucose-specific lectin (Fragment) OS=Parkia platycephala PE=1 SV=1	NA	NA	PTHR23244/6.6E-26/--	NA	NA
CL3208.Contig3_All	0	1785.66	-12.0538	-12.0807	-30.9873	8.00177e-211	2.06594e-207	1.27206e-207	Pr	TRUE	gi|388506358|gb|AFK41245.1|/2.57361e-10/unknown [Lotus japonicus]	NA	sp|P37704|GRP7_DAUCA/1e-11/Glycine-rich protein DC7.1 OS=Daucus carota PE=2 SV=1	NA	NA	NA	NA	NA	K14396	AT5G10350
CL4585.Contig3_All	14.97	725.59	-5.59901	-5.62596	-28.1531	2.19795e-174	5.28341e-171	3.25314e-171	Pr	TRUE	gi|719969044|ref|XP_010267266.1|/0/PREDICTED: phospho-2-dehydro-3-deoxyheptonate aldolase 2, chloroplastic-like [Nelumbo nucifera]	gi|115453340|ref|NM_001056806.1|/1e-112/Oryza sativa Japonica Group Os03g0389700 (Os03g0389700) mRNA, complete cds	sp|P27608|AROF_TOBAC/0.0/Phospho-2-dehydro-3-deoxyheptonate aldolase 1, chloroplastic OS=Nicotiana tabacum GN=DHAPS-1 PE=1 SV=1	vvi:100233115/0.0/3-deoxy-D-arabino-heptulosonate 7-phosphate synthase 02; K01626 3-deoxy-7-phosphoheptulonate synthase [EC:2.5.1.54]	PA2843/8e-163/---	PTHR21337:SF1/0.0/--	biological_process:GO:0009423//chorismate biosynthetic process;GO:0033587//shikimate biosynthetic process;GO:0009073//aromatic amino acid family biosynthetic process;cellular_component:GO:0016020//membrane;molecular_function:GO:0003849//3-deoxy-7-phosphoheptulonate synthase activity;	GO:0009423 GO:0033587 GO:0009073 GO:0016020 GO:0003849
CL3208.Contig4_All	843.83	2.41	8.45178	8.42483	27.7308	2.97099e-169	6.6809e-166	4.11362e-166	Ph	TRUE	gi|357493047|ref|XP_003616812.1|/1.17459e-10/Cold and drought-regulated protein CORA [Medicago truncatula] &gt;gi|355518147|gb|AES99770.1| leguminosin group485 secreted peptide [Medicago truncatula]	NA	sp|Q07202|CORA_MEDSA/6e-10/Cold and drought-regulated protein CORA OS=Medicago sativa GN=CORA PE=2 SV=1	NA	NA	NA	NA	NA
CL1560.Contig4_All	1614.92	492.57	1.71306	1.68611	24.696	1.18135e-134	2.49551e-131	1.53655e-131	Ph	TRUE	gi|383932362|gb|AFH57278.1|/6.57899e-24/glycine rich protein [Gossypium hirsutum]	NA	sp|P37703|GRP9_DAUCA/8e-23/Glycine-rich protein DC9.1 OS=Daucus carota PE=2 SV=1	cre:CHLREDRAFT_195849/5e-16/SRP35; SR protein factor; K12890 splicing factor, arginine/serine-rich 1/9	SPBC2D10.10c/1e-08/---	NA	NA	NA	K01897	AT1G49430
CL3251.Contig5_All	1.46	684.02	-8.87193	-8.89888	-24.52	9.04709e-133	1.75187e-129	1.07867e-129	Pr	TRUE	gi|720011756|ref|XP_010259661.1|/3.30621e-79/PREDICTED: glutathione S-transferase F13 [Nelumbo nucifera]	gi|514743018|ref|XM_004960229.1|/6e-09/PREDICTED: Setaria italica glutathione S-transferase 4-like (LOC101783868), mRNA	sp|Q9LZI9|GSTFD_ARATH/5e-65/Glutathione S-transferase F13 OS=Arabidopsis thaliana GN=GSTF13 PE=3 SV=1	vvi:100242506/2e-72/glutathione S-transferase F13-like; K00799 glutathione S-transferase [EC:2.5.1.18]	YPO1314/2e-15/---	PTHR11260:SF186/2.7E-97/--	molecular_function:GO:0016740//transferase activity;	GO:0016740
CL2839.Contig2_All	20.77	549.55	-4.72568	-4.75263	-24.0794	4.10528e-128	7.15449e-125	4.40522e-125	Pr	TRUE	gi|26006817|sp|P83304.1|LEC_PARPC/1.6698e-50/RecName: Full=Mannose/glucose-specific lectin, partial [Parkia platycephala] &gt;gi|82407609|pdb|1ZGR|A Chain A, Crystal Structure Of The Parkia Platycephala Seed Lectin &gt;gi|82407610|pdb|1ZGR|B Chain B, Crystal Structure Of The Parkia Platycephala Seed Lectin &gt;gi|82407611|pdb|1ZGS|A Chain A, Parkia Platycephala Seed Lectin In Complex With 5-Bromo…	NA	sp|P83304|LEC_PARPC/2e-52/Mannose/glucose-specific lectin (Fragment) OS=Parkia platycephala PE=1 SV=1	NA	NA	PTHR23244/7.6E-28/--	molecular_function:GO:0048029//monosaccharide binding;	GO:0048029
CL5731.Contig7_All	12.54	499.35	-5.31544	-5.34239	-23.2946	5.0312e-120	8.55426e-117	5.2671e-117	Pr	TRUE	gi|672204641|ref|XP_008778966.1|/1.4002e-82/PREDICTED: putative germin-like protein 2-1 [Phoenix dactylifera]	gi|147788000|emb|AM438053.2|/1e-34/Vitis vinifera contig VV78X042403.32, whole genome shotgun sequence	sp|Q6YZA9|GL82_ORYSJ/2e-76/Germin-like protein 8-2 OS=Oryza sativa subsp. japonica GN=GER3 PE=2 SV=1	NA	NA	PF00190/3.3E-26/Cupin	biological_process:GO:0009651//response to salt stress;cellular_component:GO:0031012//extracellular matrix;GO:0048046//apoplast;GO:0005618//cell wall;molecular_function:GO:0045735//nutrient reservoir activity;GO:0030145//manganese ion binding;	GO:0009651 GO:0031012 GO:0048046 GO:0005618 GO:0045735 GO:0030145
CL5783.Contig4_All	0	708.04	-10.1343	-10.1612	-22.8887	6.01916e-116	9.53627e-113	5.87175e-113	Pr	TRUE	gi|657962370|ref|XP_008372779.1|/1.51572e-45/PREDICTED: histone H1-like [Malus domestica] &gt;gi|658041395|ref|XP_008356306.1| PREDICTED: histone H1-like [Malus domestica]	gi|470102775|ref|XM_004287779.1|/3e-13/PREDICTED: Fragaria vesca subsp. vesca histone H1-like (LOC101303933), mRNA	sp|P40267|H1_SOLPN/1e-41/Histone H1 OS=Solanum pennellii PE=2 SV=1	pop:POPTR_679169/1e-44/HON906; histone H1; K11275 histone H1/5	CC3494_1/8e-08/---	NA	NA	NA
CL5614.Contig6_All	236	978.37	-2.05159	-2.07854	-22.3396	1.52358e-110	2.36019e-107	1.45324e-107	Pr	TRUE	gi|697179098|ref|XP_009598528.1|/3.01306e-43/PREDICTED: auxin-repressed 12.5 kDa protein-like isoform X1 [Nicotiana tomentosiformis]	gi|353441187|gb|JN003554.1|/3e-14/Elaeis guineensis clone Eg-C6-407 auxin-repressed protein (ARP) mRNA, complete cds	sp|Q05349|12KD_FRAAN/1e-34/Auxin-repressed 12.5 kDa protein OS=Fragaria ananassa PE=2 SV=1	NA	NA	NA	biological_process:GO:0009744//response to sucrose;GO:0009749//response to glucose;GO:0009750//response to fructose;cellular_component:GO:0005634//nucleus;	GO:0009744 GO:0009749 GO:0009750 GO:0005634	K12471	AT2G43160
CL1503.Contig2_All	27.97	500.35	-4.16099	-4.18794	-22.3278	1.9829e-110	3.00496e-107	1.85024e-107	Pr	TRUE	gi|328685101|gb|AEB33950.1|/1.11601e-20/defective in induced resistance 2 protein [Nicotiana tabacum]	NA	sp|Q40227|LIM3_LILLO/1e-06/Protein LIM3 OS=Lilium longiflorum GN=LIM3 PE=3 SV=2	smo:SELMODRAFT_418877/3e-07/hypothetical protein; K02605 origin recognition complex subunit 3	NA	PF14368/9.7E-11/Probable lipid transfer	NA	NA
CL2246.Contig1_All	1.23	541.54	-8.78227	-8.80922	-21.9356	1.18959e-106	1.69237e-103	1.04204e-103	Pr	TRUE	gi|720011281|ref|XP_010259514.1|/2.16885e-14/PREDICTED: late embryogenesis abundant protein Lea5 [Nelumbo nucifera]	NA	sp|P32292|ARG2_VIGRR/8e-10/Indole-3-acetic acid-induced protein ARG2 OS=Vigna radiata var. radiata GN=ARG2 PE=2 SV=1	NA	NA	NA	NA	NA	K01710
CL4076.Contig6_All	0	629	-10.2683	-10.2953	-21.356	3.43156e-101	4.60027e-98	2.83251e-98	Pr	TRUE	gi|357479883|ref|XP_003610227.1|/2.37561e-44/Ycf68 [Medicago truncatula]	gi|113374088|dbj|AB252057.1|/0.0/Brassica napus gene for 16S rRNA, partial sequence	NA	NA	NA	NA	cellular_component:GO:0009536//plastid;	GO:0009536
CL1503.Contig3_All	27.44	459.77	-4.06656	-4.09351	-21.2657	2.35778e-100	3.04372e-97	1.8741e-97	Pr	TRUE	gi|328685101|gb|AEB33950.1|/2.3613e-21/defective in induced resistance 2 protein [Nicotiana tabacum]	NA	sp|Q38737|FIL1_ANTMA/1e-06/Stamen-specific protein FIL1 OS=Antirrhinum majus GN=FIL1 PE=2 SV=1	smo:SELMODRAFT_418877/2e-08/hypothetical protein; K02605 origin recognition complex subunit 3	NA	PF14368/4.5E-11/Probable lipid transfer	NA	NA	K03009	AT1G53690
CL3208.Contig2_All	0	569.49	-9.64764	-9.67459	-21.264	2.44791e-100	3.10262e-97	1.91037e-97	Pr	TRUE	gi|585218|sp|P37704.1|GRP7_DAUCA/2.15432e-14/RecName: Full=Glycine-rich protein DC7.1; Flags: Precursor [Daucus carota]	NA	sp|P37704|GRP7_DAUCA/4e-16/Glycine-rich protein DC7.1 OS=Daucus carota PE=2 SV=1	NA	NA	NA	NA	NA	K14396	AT5G10350
CL2208.Contig1_All	686.48	109.82	2.64408	2.61713	21.2595	2.69108e-100	3.34991e-97	2.06264e-97	Ph	TRUE	gi|188531129|gb|ACD62790.1|/4.51415e-45/BURP domain-containing protein [Phaseolus vulgaris] &gt;gi|558695814|gb|AHA84261.1| dehydration-responsive protein RD22 [Phaseolus vulgaris] &gt;gi|558695852|gb|AHA84280.1| BURP domain-containing protein [Phaseolus vulgaris]	NA	sp|Q08298|RD22_ARATH/2e-36/Dehydration-responsive protein RD22 OS=Arabidopsis thaliana GN=RD22 PE=2 SV=1	NA	NA	PF03181/1.3E-63/BURP domain	NA	NA	K14406	AT5G60940
CL1843.Contig3_All	1.48	482.27	-8.3481	-8.37505	-21.2179	6.5215e-100	7.97568e-97	4.91085e-97	Pr	TRUE	gi|66360171|pdb|1TP9|A/3.88709e-73/Chain A, Prx D (Type Ii) From Populus Tremula &gt;gi|66360172|pdb|1TP9|B Chain B, Prx D (Type Ii) From Populus Tremula &gt;gi|66360173|pdb|1TP9|C Chain C, Prx D (Type Ii) From Populus Tremula &gt;gi|66360174|pdb|1TP9|D Chain D, Prx D (Type Ii) From Populus Tremula &gt;gi|19548660|gb|AAL90751.1| peroxiredoxin [Populus tremula x Populus tremuloides]	gi|514780115|ref|XM_004969462.1|/3e-28/PREDICTED: Setaria italica peroxiredoxin-2C-like (LOC101770718), mRNA	sp|Q9XEX2|PRX2B_ARATH/1e-68/Peroxiredoxin-2B OS=Arabidopsis thaliana GN=PRXIIB PE=1 SV=1	ath:AT1G60740/1e-65/peroxiredoxin-2D; K03386 peroxiredoxin (alkyl hydroperoxide reductase subunit C) [EC:1.11.1.15]	BMEI1456/1e-34/---	PTHR10430:SF8/6.7E-104/--	biological_process:GO:0046686//response to cadmium ion;GO:0055114//oxidation-reduction process;cellular_component:GO:0005886//plasma membrane;GO:0009507//chloroplast;molecular_function:GO:0004601//peroxidase activity;GO:0051920//peroxiredoxin activity;	GO:0046686 GO:0055114 GO:0005886 GO:0009507 GO:0004601 GO:0051920	K05359	AT1G08250
CL3513.Contig7_All	365.1	6.35	5.84539	5.81844	19.7896	3.65848e-87	3.86413e-84	2.37925e-84	Ph	TRUE	gi|700202506|gb|KGN57639.1|/1.13059e-17/hypothetical protein Csa_3G236560 [Cucumis sativus]	NA	sp|P33191|TUB8_SOLTU/6e-16/Induced stolen tip protein TUB8 (Fragment) OS=Solanum tuberosum GN=TUB8 PE=2 SV=1	gmx:100781711/6e-12/uncharacterized LOC100781711; K14306 nuclear pore complex protein Nup62	XF1267/5e-14/---	NA	NA	NA
CL2585.Contig1_All	542.52	0	10.442	10.415	19.4695	1.99147e-84	2.01196e-81	1.23882e-81	Ph	TRUE	gi|672156458|ref|XP_008797928.1|/2.28604e-12/PREDICTED: uncharacterized protein LOC103712981 [Phoenix dactylifera]	NA	sp|Q9SN46|LRX5_ARATH/4e-09/Leucine-rich repeat extensin-like protein 5 OS=Arabidopsis thaliana GN=LRX5 PE=2 SV=2	ota:Ot02g05290/5e-07/Nuclear matrix protein (ISS); K12878 THO complex subunit 1	Rv2839c/2e-07/---	NA	NA	NA
CL1560.Contig5_All	6.07	339.7	-5.80642	-5.83337	-19.2674	1.00794e-82	9.89629e-80	6.09342e-80	Pr	TRUE	gi|700188223|gb|KGN43456.1|/3.10614e-20/hypothetical protein Csa_7G037600 [Cucumis sativus]	gi|144580792|gb|CP000592.1|/4e-07/Ostreococcus lucimarinus CCE9901 chromosome 12, complete sequence	sp|P37704|GRP7_DAUCA/9e-15/Glycine-rich protein DC7.1 OS=Daucus carota PE=2 SV=1	cre:CHLREDRAFT_195849/2e-12/SRP35; SR protein factor; K12890 splicing factor, arginine/serine-rich 1/9	CC3494_1/1e-09/---	PF07172/9.9E-15/Glycine rich protein family	NA	NA	K01897	AT1G49430
CL500.Contig12_All	12.4	338.09	-4.769	-4.79595	-18.9159	8.43747e-80	7.84235e-77	4.82875e-77	Pr	TRUE	gi|700197959|gb|KGN53117.1|/0/hypothetical protein Csa_4G017050 [Cucumis sativus]	gi|502121684|ref|XM_004497353.1|/5e-71/PREDICTED: Cicer arietinum extensin-2-like (LOC101500219), mRNA	sp|Q9M1G9|EXTN2_ARATH/1e-105/Extensin-2 OS=Arabidopsis thaliana GN=EXT2 PE=2 SV=1	gmx:100776781/9e-34/probable pectinesterase/pectinesterase inhibitor 25-like; K01051 pectinesterase [EC:3.1.1.11]	XF0818/4e-28/---	PR01217/6.8E-16/Proline rich extensin signature	NA	NA	K06694	AT2G03430
CL4125.Contig6_All	354.12	20.31	4.12398	4.09703	18.4939	2.31129e-76	2.12e-73	1.30535e-73	Ph	TRUE	gi|356554929|ref|XP_003545793.1|/6.57952e-97/PREDICTED: minor allergen Alt a 7 isoform X1 [Glycine max] &gt;gi|571516470|ref|XP_006597382.1| PREDICTED: minor allergen Alt a 7 isoform X2 [Glycine max]	gi|402794579|ref|NM_001251025.2|/3e-36/Glycine max uncharacterized LOC100499662 (LOC100499662), mRNA	NA	gmx:100789057/2e-98/flavoprotein wrbA-like; K03809 Trp repressor binding protein	YCR004c/4e-46/---	PS50902/18.063/Flavodoxin-like domain profile.	biological_process:GO:0045892//negative regulation of transcription, DNA-templated;GO:0055114//oxidation-reduction process;molecular_function:GO:0010181//FMN binding;GO:0016491//oxidoreductase activity;	GO:0045892 GO:0055114 GO:0010181 GO:0016491
CL5177.Contig1_All	0	451.28	-10.1763	-10.2033	-18.2155	3.88732e-74	3.51929e-71	2.16693e-71	Pr	TRUE	gi|695028913|ref|XP_009401850.1|/1.1175e-33/PREDICTED: miraculin-like [Musa acuminata subsp. malaccensis]	NA	sp|P32765|ASP_THECC/2e-29/21 kDa seed protein OS=Theobroma cacao GN=ASP PE=2 SV=1	NA	NA	PF00197/1.1E-26/Trypsin and protease inhibitor	NA	NA	K14168	AT1G76170
CL31.Contig8_All	0	452.55	-10.2179	-10.2448	-18.184	6.90542e-74	6.1715e-71	3.79997e-71	Pr	TRUE	gi|574588559|gb|AHG32726.1|/0/ORF3, partial [Dioscorea rotundata]	gi|189011750|gb|AC226046.1|/7e-15/Musa acuminata clone BAC MA4-72F16, complete sequence	sp|P31843|RRPO_OENBE/1e-14/RNA-directed DNA polymerase homolog OS=Oenothera berteroana PE=4 SV=1	cme:CMO126C/8e-15/dUTP pyrophosphatase; K01520 dUTP pyrophosphatase [EC:3.6.1.23]	YIL082w-a_2/5e-36/---	PF02160/4.7E-6/Cauliflower mosaic virus peptidase (A3)	NA	NA
CL1338.Contig2_All	448.2	0	10.2039	10.177	18.0201	1.35571e-72	1.15252e-69	7.09637e-70	Ph	TRUE	gi|697179693|ref|XP_009598824.1|/1.27595e-17/PREDICTED: uncharacterized protein LOC104094567 [Nicotiana tomentosiformis]	NA	NA	gmx:100803229/2e-11/probable pectate lyase 16-like; K01728 pectate lyase [EC:4.2.2.2]	NA	PF04885/2.5E-18/Stigma-specific protein, Stig1	NA	NA
CL467.Contig15_All	363.48	0	9.06213	9.03518	17.5594	5.04454e-69	3.99608e-66	2.4605e-66	Ph	TRUE	gi|698513431|ref|XP_009801656.1|/2.24686e-95/PREDICTED: aquaporin NIP2-1-like [Nicotiana sylvestris]	gi|359488999|ref|XM_002278018.2|/2e-12/PREDICTED: Vitis vinifera aquaporin NIP2-1-like (LOC100265406), mRNA	sp|Q6Z2T3|NIP21_ORYSJ/9e-91/Aquaporin NIP2-1 OS=Oryza sativa subsp. japonica GN=NIP2-1 PE=1 SV=1	osa:4330713/2e-90/Os02g0745100; K09874 aquaporin NIP	AF1426/7e-30/---	PR00783/2.1E-42/Major intrinsic protein family signature	biological_process:GO:0015708//silicate transport;cellular_component:GO:0048226//Casparian strip;GO:0016021//integral component of membrane;molecular_function:GO:0015115//silicate transmembrane transporter activity;	GO:0015708 GO:0048226 GO:0016021 GO:0015115	K09874	AT1G31885
CL2208.Contig2_All	608.51	142.99	2.08937	2.06242	17.3651	1.5163e-67	1.16155e-64	7.152e-65	Ph	TRUE	gi|695056946|ref|XP_009416720.1|/2.62738e-46/PREDICTED: BURP domain-containing protein 3-like [Musa acuminata subsp. malaccensis]	NA	sp|Q0JEP3|BURP5_ORYSJ/5e-39/BURP domain-containing protein 5 OS=Oryza sativa subsp. japonica GN=BURP5 PE=2 SV=2	NA	NA	PF03181/2.7E-66/BURP domain	NA	NA	K14406	AT5G60940
CL2147.Contig3_All	7.31	274.35	-5.23	-5.25695	-17.2434	1.2544e-66	9.40258e-64	5.78943e-64	Pr	TRUE	gi|720000033|ref|XP_010255900.1|/4.12655e-143/PREDICTED: basic 7S globulin 2-like [Nelumbo nucifera]	NA	sp|P13917|7SB1_SOYBN/3e-73/Basic 7S globulin OS=Glycine max GN=BG PE=1 SV=2	vvi:100264310/3e-16/DNA-directed RNA polymerase II subunit RPB1-like; K03006 DNA-directed RNA polymerase II subunit RPB1 [EC:2.7.7.6]	SPBC28F2.12/3e-13/---	PF14543/8.6E-39/Xylanase inhibitor N-terminal	NA	NA
CL5590.Contig5_All	10.76	281.11	-4.70738	-4.73433	-17.2095	2.25501e-66	1.6547e-63	1.01885e-63	Pr	TRUE	gi|590670204|ref|XP_007037990.1|/1.74665e-31/SecE/sec61-gamma protein transport protein [Theobroma cacao] &gt;gi|508775235|gb|EOY22491.1| SecE/sec61-gamma protein transport protein [Theobroma cacao]	gi|347662192|gb|BT132545.1|/3e-70/Oryza sativa clone RRlibC00014 mRNA sequence	sp|P0DI75|S61G2_ARATH/1e-31/Protein transport protein Sec61 subunit gamma-2 OS=Arabidopsis thaliana GN=SEC61G2 PE=1 SV=1	zma:100282298/1e-31/protein transport protein SEC61 gamma subunit; K07342 protein transport protein SEC61 subunit gamma and related proteins	SPAC4G8.02c/4e-12/---	NA	biological_process:GO:0009644//response to high light intensity;GO:0006605//protein targeting;GO:0006457//protein folding;GO:0034976//response to endoplasmic reticulum stress;GO:0009627//systemic acquired resistance;GO:0042542//response to hydrogen peroxide;GO:0009408//response to heat;cellular_component:GO:0005886//plasma membrane;molecular_function:GO:0015450//P-P-bond-hydrolysis-driven protein…	GO:0009644 GO:0006605 GO:0006457 GO:0034976 GO:0009627 GO:0042542 GO:0009408 GO:0005886 GO:0015450	K03152	AT1G53280
CL500.Contig19_All	175.08	646.91	-1.88555	-1.9125	-17.2005	2.63139e-66	1.91077e-63	1.17651e-63	Pr	TRUE	gi|565398202|ref|XP_006364667.1|/9.16598e-145/PREDICTED: uncharacterized protein LOC102596521 isoform X3 [Solanum tuberosum]	gi|502121684|ref|XM_004497353.1|/2e-66/PREDICTED: Cicer arietinum extensin-2-like (LOC101500219), mRNA	sp|Q9M1G9|EXTN2_ARATH/5e-83/Extensin-2 OS=Arabidopsis thaliana GN=EXT2 PE=2 SV=1	pop:POPTR_751858/1e-32/PAFA901; PAF1 complex component; K15174 RNA polymerase II-associated factor 1	XF0818/1e-29/---	PR01217/7.94E-14/Proline rich extensin signature	NA	NA	K03006	AT4G35800
CL4585.Contig5_All	323.51	25.36	3.67318	3.64623	17.0099	6.94112e-65	4.98831e-62	3.07144e-62	Ph	TRUE	gi|719969044|ref|XP_010267266.1|/0/PREDICTED: phospho-2-dehydro-3-deoxyheptonate aldolase 2, chloroplastic-like [Nelumbo nucifera]	gi|115453340|ref|NM_001056806.1|/1e-112/Oryza sativa Japonica Group Os03g0389700 (Os03g0389700) mRNA, complete cds	sp|P27608|AROF_TOBAC/0.0/Phospho-2-dehydro-3-deoxyheptonate aldolase 1, chloroplastic OS=Nicotiana tabacum GN=DHAPS-1 PE=1 SV=1	vvi:100233115/0.0/3-deoxy-D-arabino-heptulosonate 7-phosphate synthase 02; K01626 3-deoxy-7-phosphoheptulonate synthase [EC:2.5.1.54]	PA2843/1e-162/---	PTHR21337:SF1/0.0/--	biological_process:GO:0009423//chorismate biosynthetic process;GO:0033587//shikimate biosynthetic process;GO:0009073//aromatic amino acid family biosynthetic process;cellular_component:GO:0016020//membrane;molecular_function:GO:0003849//3-deoxy-7-phosphoheptulonate synthase activity;	GO:0009423 GO:0033587 GO:0009073 GO:0016020 GO:0003849	K15414	AT2G39795
CL1354.Contig5_All	157.19	601.35	-1.9357	-1.96265	-16.871	7.35203e-64	5.07435e-61	3.12442e-61	Pr	TRUE	gi|695056829|ref|XP_009416654.1|/4.40047e-27/PREDICTED: ribonuclease 3-like [Musa acuminata subsp. malaccensis]	NA	sp|P42815|RNS3_ARATH/6e-24/Ribonuclease 3 OS=Arabidopsis thaliana GN=RNS3 PE=2 SV=1	aly:ARALYDRAFT_312421/8e-28/ribonuclease T2 family protein; K01166 ribonuclease T2 [EC:3.1.27.1]	NA	PF00445/6.9E-25/Ribonuclease T2 family	NA	NA
CL5147.Contig1_All	0	339.58	-9.40761	-9.43456	-16.6926	1.48424e-62	9.94869e-60	6.12569e-60	Pr	TRUE	gi|698442674|ref|XP_009763421.1|/8.02899e-69/PREDICTED: putative late blight resistance protein homolog R1B-12 isoform X1 [Nicotiana sylvestris] &gt;gi|698442680|ref|XP_009763428.1| PREDICTED: putative late blight resistance protein homolog R1B-12 isoform X1 [Nicotiana sylvestris] &gt;gi|698442697|ref|XP_009763437.1| PREDICTED: putative late blight resistance protein homolog R1B-12 isoform X1 [Ni…	NA	sp|P83304|LEC_PARPC/6e-60/Mannose/glucose-specific lectin (Fragment) OS=Parkia platycephala PE=1 SV=1	NA	NA	SM00915/1.9E-14/Jacalin-like lectin domain	molecular_function:GO:0048029//monosaccharide binding;	GO:0048029	K15272	AT4G35335
CL3208.Contig1_All	677.81	194.11	1.80401	1.77706	16.5927	7.86588e-62	5.12459e-59	3.15535e-59	Ph	TRUE	gi|7024449|dbj|BAA92155.1|/2.31183e-13/glycine-rich protein [Citrus unshiu]	NA	sp|P37704|GRP7_DAUCA/8e-14/Glycine-rich protein DC7.1 OS=Daucus carota PE=2 SV=1	vcn:VOLCADRAFT_88418/2e-07/hypothetical protein; K12882 nuclear cap-binding protein subunit 1	NA	NA	NA	NA	K14396	AT5G10350
CL2839.Contig4_All	4.63	242.08	-5.70833	-5.73528	-16.2656	1.73243e-59	1.06874e-56	6.58052e-57	Pr	TRUE	gi|107597846|dbj|BAE95375.1|/4.17906e-30/lectin [Cycas revoluta]	NA	sp|P83304|LEC_PARPC/5e-30/Mannose/glucose-specific lectin (Fragment) OS=Parkia platycephala PE=1 SV=1	NA	NA	PTHR23244/6.8E-18/--	molecular_function:GO:0048029//monosaccharide binding;	GO:0048029
CL4821.Contig3_All	672.97	201.67	1.73855	1.7116	16.1061	2.31228e-58	1.40164e-55	8.63031e-56	Ph	TRUE	gi|401555298|gb|AFP93964.1|/2.2809e-31/metallothionein type 2 [Ilex paraguariensis]	gi|3342197|gb|AF078912.1|AF078912/1e-15/Mesembryanthemum crystallinum clone R6-R86 metallothionein mRNA, complete cds	sp|P30564|MT2_RICCO/2e-29/Metallothionein-like protein type 2 OS=Ricinus communis GN=MTI PE=3 SV=1	NA	NA	NA	molecular_function:GO:0046872//metal ion binding;	GO:0046872	K03018	AT5G60040
CL823.Contig1_All	349.82	46.75	2.90357	2.87662	15.9458	3.04472e-57	1.76873e-54	1.08906e-54	Ph	TRUE	gi|719985502|ref|XP_010251408.1|/3.05315e-177/PREDICTED: FRIGIDA-like protein 3 [Nelumbo nucifera] &gt;gi|719985505|ref|XP_010251409.1| PREDICTED: FRIGIDA-like protein 3 [Nelumbo nucifera]	gi|359494812|ref|XM_003634798.1|/5e-20/PREDICTED: Vitis vinifera protein FRIGIDA-like (LOC100853542), mRNA	sp|Q67ZB3|FRL3_ARATH/1e-147/FRIGIDA-like protein 3 OS=Arabidopsis thaliana GN=FRL3 PE=1 SV=1	NA	NA	PTHR31791/1.2E-172/--	NA	NA	K03358	AT3G05870
CL866.Contig1_All	300.91	0	9.23319	9.20624	15.8037	2.93607e-56	1.67765e-53	1.03298e-53	Ph	TRUE	gi|470115712|ref|XP_004294037.1|/7.24022e-44/PREDICTED: uncharacterized protein LOC101299937 [Fragaria vesca subsp. vesca]	NA	sp|Q56XJ7|Y4276_ARATH/5e-08/Uncharacterized protein At4g22758 OS=Arabidopsis thaliana GN=At4g22758 PE=2 SV=1	NA	NA	NA	NA	NA
CL5147.Contig3_All	46.5	334.89	-2.84838	-2.87533	-15.7447	7.46917e-56	4.23314e-53	2.60646e-53	Pr	TRUE	gi|698442674|ref|XP_009763421.1|/3.54341e-69/PREDICTED: putative late blight resistance protein homolog R1B-12 isoform X1 [Nicotiana sylvestris] &gt;gi|698442680|ref|XP_009763428.1| PREDICTED: putative late blight resistance protein homolog R1B-12 isoform X1 [Nicotiana sylvestris] &gt;gi|698442697|ref|XP_009763437.1| PREDICTED: putative late blight resistance protein homolog R1B-12 isoform X1 [Ni…	NA	sp|P83304|LEC_PARPC/1e-59/Mannose/glucose-specific lectin (Fragment) OS=Parkia platycephala PE=1 SV=1	NA	NA	PTHR23244/6.5E-33/--	molecular_function:GO:0048029//monosaccharide binding;	GO:0048029	K15272	AT4G35335
CL2839.Contig6_All	4.81	223.25	-5.53648	-5.56343	-15.6101	6.21144e-55	3.46399e-52	2.13288e-52	Pr	TRUE	gi|702468172|ref|XP_010029921.1|/4.3348e-50/PREDICTED: jacalin-related lectin 4-like isoform X4 [Eucalyptus grandis]	NA	sp|P83304|LEC_PARPC/7e-50/Mannose/glucose-specific lectin (Fragment) OS=Parkia platycephala PE=1 SV=1	NA	NA	PF01419/1.1E-17/Jacalin-like lectin domain	molecular_function:GO:0005488//binding;	GO:0005488
CL654.Contig1_All	276.34	23.71	3.54288	3.51593	15.5052	3.19873e-54	1.74206e-51	1.07264e-51	Ph	TRUE	gi|358346026|ref|XP_003637074.1|/6.0104e-160/Cell wall-associated hydrolase, partial [Medicago truncatula]	gi|112253730|gb|DQ887677.1|/0.0/Piper cenocladum chloroplast, complete genome	sp|Q3BAI2|YCX91_PHAAO/6e-21/Uncharacterized protein ORF91 OS=Phalaenopsis aphrodite subsp. formosana PE=4 SV=1	NA	NA	NA	cellular_component:GO:0005739//mitochondrion;GO:0009507//chloroplast;	GO:0005739 GO:0009507	K04460	AT2G42810
CL500.Contig24_All	230.68	675.65	-1.55038	-1.57733	-15.3654	2.7934e-53	1.47521e-50	9.08329e-51	Pr	TRUE	gi|720039408|ref|XP_010268294.1|/3.51253e-154/PREDICTED: extensin-2-like [Nelumbo nucifera]	gi|502121684|ref|XM_004497353.1|/2e-54/PREDICTED: Cicer arietinum extensin-2-like (LOC101500219), mRNA	sp|P06599|EXTN_DAUCA/2e-89/Extensin OS=Daucus carota PE=2 SV=1	pop:POPTR_751858/3e-32/PAFA901; PAF1 complex component; K15174 RNA polymerase II-associated factor 1	SPBC28F2.12/1e-26/---	PR01217/3.6E-13/Proline rich extensin signature	NA	NA	K01051	AT1G02810
CL2421.Contig2_All	621.98	190.6	1.70632	1.67937	15.2772	1.08521e-52	5.68795e-50	3.50223e-50	Ph	TRUE	gi|283135866|gb|ADB11324.1|/2.04973e-88/tau class glutathione transferase GSTU33 [Populus trichocarpa]	gi|51235022|gb|AY652863.1|/3e-20/Populus trichocarpa glutathione S-transferase (GST173) gene, partial sequence	sp|Q03666|GSTX4_TOBAC/1e-84/Probable glutathione S-transferase OS=Nicotiana tabacum PE=2 SV=1	gmx:547936/1e-80/glutathione transferase; K00799 glutathione S-transferase [EC:2.5.1.18]	sspA/2e-15/---	PF00043/7.6E-12/Glutathione S-transferase, C-terminal domain	molecular_function:GO:0004462//lactoylglutathione lyase activity;GO:0016740//transferase activity;	GO:0004462 GO:0016740
CL4443.Contig5_All	13.21	231.47	-4.13112	-4.15807	-15.1558	6.94029e-52	3.55741e-49	2.1904e-49	Pr	TRUE	gi|703098676|ref|XP_010096448.1|/8.48465e-75/Ankyrin repeat-containing protein [Morus notabilis] &gt;gi|587875100|gb|EXB64223.1| Ankyrin repeat-containing protein [Morus notabilis]	NA	sp|Q9FLQ4|ODO2A_ARATH/1e-05/Dihydrolipoyllysine-residue succinyltransferase component of 2-oxoglutarate dehydrogenase complex 1, mitochondrial OS=Arabidopsis thaliana GN=At5g55070 PE=2 SV=1	NA	SP0117/4e-10/---	PTHR24177:SF10/5.3E-28/--	NA	NA	K00844	AT1G47840
CL5783.Contig5_All	263.93	0	8.88051	8.85356	15.1308	1.01513e-51	5.0546e-49	3.11226e-49	Ph	TRUE	gi|590702896|ref|XP_007046733.1|/4.02173e-44/Histone H1-3 [Theobroma cacao] &gt;gi|508698994|gb|EOX90890.1| Histone H1-3 [Theobroma cacao]	gi|470102775|ref|XM_004287779.1|/2e-13/PREDICTED: Fragaria vesca subsp. vesca histone H1-like (LOC101303933), mRNA	sp|P40267|H1_SOLPN/1e-41/Histone H1 OS=Solanum pennellii PE=2 SV=1	pop:POPTR_679169/1e-43/HON906; histone H1; K11275 histone H1/5	Rv3876/2e-06/---	PS51504/27.979/Linker histone H1/H5 globular (H15) domain profile.	NA	NA
CL851.Contig5_All	439.63	100.22	2.13312	2.10617	14.9584	1.37225e-50	6.55203e-48	4.03427e-48	Ph	TRUE	gi|720045253|ref|XP_010270148.1|/1.57357e-109/PREDICTED: cytochrome b561 and DOMON domain-containing protein At5g47530-like [Nelumbo nucifera]	gi|116633712|emb|CT833494.1|/2e-21/Oryza sativa (indica cultivar-group) cDNA clone:OSIGCSN086G17, full insert sequence	sp|Q94BT2|AIR12_ARATH/9e-11/Auxin-induced in root cultures protein 12 OS=Arabidopsis thaliana GN=AIR12 PE=1 SV=3	NA	NA	PS50836/13.353/DOMON domain profile.	NA	NA	K01783	AT1G63290
CL2222.Contig4_All	27.77	265.54	-3.25733	-3.28428	-14.9181	2.51509e-50	1.1927e-47	7.3438e-48	Pr	TRUE	gi|672173551|ref|XP_008806911.1|/0/PREDICTED: probable inorganic phosphate transporter 1-8 [Phoenix dactylifera]	gi|151426011|dbj|AK248434.1|/1e-171/Hordeum vulgare subsp. vulgare cDNA clone: FLbaf178m10, mRNA sequence	sp|Q96303|PHT14_ARATH/0.0/Inorganic phosphate transporter 1-4 OS=Arabidopsis thaliana GN=PHT1-4 PE=1 SV=1	pop:POPTR_831623/0.0/PtrPHT1-4; high affinity inorganic phosphate transporter; K08176 MFS transporter, PHS family, inorganic phosphate transporter	TVN0123/3e-71/---	PTHR24064:SF168/3.0E-210/--	biological_process:GO:0055085//transmembrane transport;GO:0006817//phosphate ion transport;cellular_component:GO:0016021//integral component of membrane;molecular_function:GO:0005315//inorganic phosphate transmembrane transporter activity;	GO:0055085 GO:0006817 GO:0016021 GO:0005315	K12821	AT1G44910
CL1529.Contig2_All	319.44	0	10.5709	10.544	14.7904	1.68983e-49	7.90592e-47	4.86789e-47	Ph	TRUE	gi|641854908|gb|KDO73702.1|/1.42261e-32/hypothetical protein CISIN_1g022037mg [Citrus sinensis]	NA	sp|Q9C5K8|TIF3B_ARATH/6e-20/Protein TIFY 3B OS=Arabidopsis thaliana GN=TIFY3B PE=1 SV=1	osa:4337240/3e-31/Os04g0653000; K13464 jasmonate ZIM domain-containing protein	NA	PF06200/6.2E-16/tify domain	NA	NA	K00145	AT2G19940
CL5486.Contig1_All	200.88	2.41	6.38116	6.35421	14.6092	2.45404e-48	1.11085e-45	6.83982e-46	Ph	TRUE	gi|645248247|ref|XP_008230209.1|/4.751e-21/PREDICTED: uncharacterized protein LOC103329510 [Prunus mume]	NA	NA	NA	NA	PF12609/7.9E-26/Wound-induced protein	NA	NA
CL500.Contig8_All	224.46	14.68	3.93453	3.90758	14.5115	1.0249e-47	4.57986e-45	2.81995e-45	Ph	TRUE	gi|700197959|gb|KGN53117.1|/0/hypothetical protein Csa_4G017050 [Cucumis sativus]	gi|502121684|ref|XM_004497353.1|/2e-91/PREDICTED: Cicer arietinum extensin-2-like (LOC101500219), mRNA	sp|Q9M1G9|EXTN2_ARATH/8e-179/Extensin-2 OS=Arabidopsis thaliana GN=EXT2 PE=2 SV=1	vvi:100264310/4e-39/DNA-directed RNA polymerase II subunit RPB1-like; K03006 DNA-directed RNA polymerase II subunit RPB1 [EC:2.7.7.6]	XF0818/5e-29/---	PF04554/2.3E-4/Extensin-like region	NA	NA
CL4821.Contig2_All	430.49	104.23	2.04621	2.01926	14.4067	4.69764e-47	2.07261e-44	1.27616e-44	Ph	TRUE	gi|401555298|gb|AFP93964.1|/1.81983e-25/metallothionein type 2 [Ilex paraguariensis]	gi|49532939|dbj|AB182918.1|/8e-14/Citrullus lanatus CLMT2 mRNA for type-2 metallothionein, complete cds	sp|O24058|MT2_MALDO/2e-24/Metallothionein-like protein type 2 OS=Malus domestica GN=MT1 PE=3 SV=1	NA	NA	PF01439/8.9E-20/Metallothionein	molecular_function:GO:0046872//metal ion binding;	GO:0046872
CL4125.Contig3_All	257	27.21	3.23956	3.21261	14.4002	5.16039e-47	2.24832e-44	1.38435e-44	Ph	TRUE	gi|351720734|ref|NP_001237954.1|/1.31217e-89/uncharacterized protein LOC100499662 [Glycine max]	gi|124488471|gb|EF217318.1|/5e-25/Gossypium hirsutum clone BR1 benzoquinone reductase mRNA, complete cds	NA	gmx:100805113/1e-88/flavoprotein wrbA-like; K03809 Trp repressor binding protein	SPAC3C7.14c/2e-39/---	PS50902/18.999/Flavodoxin-like domain profile.	biological_process:GO:0045892//negative regulation of transcription, DNA-templated;GO:0009733//response to auxin;GO:0055114//oxidation-reduction process;cellular_component:GO:0016023//cytoplasmic membrane-bounded vesicle;GO:0005886//plasma membrane;GO:0005773//vacuole;molecular_function:GO:0010181//FMN binding;GO:0016655//oxidoreductase activity, acting on NAD(P)H, quinone or similar compound as …	GO:0045892 GO:0009733 GO:0055114 GO:0016023 GO:0005886 GO:0005773 GO:0010181 GO:0016655
CL31.Contig9_All	0	256.37	-9.55848	-9.58543	-14.3556	9.83014e-47	4.25627e-44	2.6207e-44	Pr	TRUE	gi|574588557|gb|AHG32725.1|/0/ORF3, partial [Dioscorea rotundata]	gi|189011750|gb|AC226046.1|/3e-09/Musa acuminata clone BAC MA4-72F16, complete sequence	sp|P31843|RRPO_OENBE/2e-14/RNA-directed DNA polymerase homolog OS=Oenothera berteroana PE=4 SV=1	cme:CMO126C/6e-18/dUTP pyrophosphatase; K01520 dUTP pyrophosphatase [EC:3.6.1.23]	YIL082w-a_2/2e-34/---	PTHR11241:SF0/9.0E-31/--	NA	NA
CL215.Contig4_All	235.92	0	8.88215	8.8552	14.3039	2.0679e-46	8.89836e-44	5.47897e-44	Ph	TRUE	gi|553192604|ref|XP_005855606.1|/6.62366e-32/transcript antisense to ribosomal rna protein [Nannochloropsis gaditana CCMP526] &gt;gi|422293454|gb|EKU20754.1| transcript antisense to ribosomal rna protein [Nannochloropsis gaditana CCMP526]	gi|6740091|gb|AF218201.1|AF218201/1e-64/Brevilegnia bispora large subunit ribosomal RNA gene, partial sequence	NA	NA	NA	NA	NA	NA	K09753	AT1G15950
CL1461.Contig1_All	0	254.84	-9.6373	-9.66425	-14.2346	5.58794e-46	2.37521e-43	1.46249e-43	Pr	TRUE	gi|502091024|ref|XP_004489417.1|/3.77377e-64/PREDICTED: uncharacterized protein At5g39570-like isoform X1 [Cicer arietinum]	gi|532166623|gb|KF488566.1|/9e-27/Piper nigrum clone BPM 154 microsatellite sequence	sp|Q9FKA5|Y5957_ARATH/2e-58/Uncharacterized protein At5g39570 OS=Arabidopsis thaliana GN=At5g39570 PE=1 SV=1	gmx:100813135/2e-14/uncharacterized LOC100813135; K13210 far upstream element-binding protein	DR0392/3e-14/---	NA	NA	NA	K08486	AT1G08560
CL2348.Contig2_All	239.63	0	9.19097	9.16402	14.1413	2.11268e-45	8.81885e-43	5.43001e-43	Ph	TRUE	gi|658016243|ref|XP_008343461.1|/5.16109e-33/PREDICTED: indole-3-acetic acid-induced protein ARG7-like [Malus domestica]	gi|242384901|emb|FP098301.1|/1e-09/Phyllostachys edulis cDNA clone: bphyem207d04, full insert sequence	sp|A7XQ02|MLX56_MORAL/1e-09/Mulatexin OS=Morus alba PE=1 SV=2	gmx:100806385/1e-32/auxin-induced protein 10A5-like; K14488 SAUR family protein	NA	NA	NA	NA	K13448	AT1G05990
CL1175.Contig1_All	229.25	0	8.84078	8.81383	14.1354	2.29887e-45	9.48249e-43	5.83864e-43	Ph	TRUE	gi|62003647|gb|AAX59148.1|/2.80538e-09/ribulose-1,5-bisphosphate carboxylase/oxygenase large subunit [Trigonostemon verrucosus]	gi|52082819|gb|AY572252.1|/2e-38/Piper aduncum ribulose-1,5-bisphosphate carboxylase/oxygenase large subunit (rbcL) gene, partial cds; chloroplast >gi|291010909|gb|FJ976157.1| Piper aduncum ribulose-1,5-bisphosphate carboxylase/oxygenase large subunit (rbcL) gene, partial cds; chloroplast	sp|Q05995|RBL_VIOSO/8e-11/Ribulose bisphosphate carboxylase large chain (Fragment) OS=Viola sororia GN=rbcL PE=3 SV=1	zma:845212/3e-10/rbcL; RuBisCO large subunit; K01601 ribulose-bisphosphate carboxylase large chain [EC:4.1.1.39]	alr1524/4e-09/---	NA	NA	NA	K03070	AT1G21650
CL1654.Contig2_All	191.32	1.4	7.09442	7.06747	14.014	1.28071e-44	5.13095e-42	3.15927e-42	Ph	TRUE	gi|719965047|ref|XP_010255281.1|/1.97266e-108/PREDICTED: metalloendoproteinase 1-like [Nelumbo nucifera]	gi|133922647|gb|AC182565.2|/8e-15/Erythranthe guttata clone MGBa-47F23, complete sequence	sp|P29136|MEP1_SOYBN/3e-65/Metalloendoproteinase 1 OS=Glycine max PE=1 SV=2	ath:AT1G59970/4e-90/matrix metalloprotease domain-containing protein; K07761 gelatinase A [EC:3.4.24.24]	DR2133/5e-08/---	PR00138/8.0E-37/Matrixin signature	molecular_function:GO:0008233//peptidase activity;	GO:0008233
CL4014.Contig3_All	202.77	0	7.93252	7.90557	13.9565	2.87099e-44	1.13714e-41	7.00169e-42	Ph	TRUE	gi|672178334|ref|XP_008809298.1|/0/PREDICTED: uncharacterized protein LOC103721044 [Phoenix dactylifera]	gi|116635276|emb|CT834138.1|/1e-79/Oryza sativa (indica cultivar-group) cDNA clone:OSIGCFA219K09, full insert sequence	sp|Q9LK03|PERK2_ARATH/2e-18/Proline-rich receptor-like protein kinase PERK2 OS=Arabidopsis thaliana GN=PERK2 PE=2 SV=3	gmx:100776781/5e-13/probable pectinesterase/pectinesterase inhibitor 25-like; K01051 pectinesterase [EC:3.1.1.11]	Rv3876/2e-12/---	PTHR22930/1.5E-224/--	NA	NA
CL609.Contig2_All	406.9	99.99	2.02482	1.99787	13.9094	5.55576e-44	2.15162e-41	1.32481e-41	Ph	TRUE	gi|218184502|gb|EEC66929.1|/7.20029e-29/hypothetical protein OsI_33537 [Oryza sativa Indica Group]	gi|359481846|ref|XM_002281472.2|/4e-17/PREDICTED: Vitis vinifera uncharacterized LOC100246987 (LOC100246987), mRNA	sp|P46302|RS28_MAIZE/2e-28/40S ribosomal protein S28 OS=Zea mays GN=RPS28 PE=3 SV=1	zma:100281083/5e-29/40S ribosomal protein S28; K02979 small subunit ribosomal protein S28e	SPCC285.15c/1e-20/---	NA	biological_process:GO:0006407//rRNA export from nucleus;GO:0006412//translation;cellular_component:GO:0005618//cell wall;GO:0022627//cytosolic small ribosomal subunit;GO:0005886//plasma membrane;molecular_function:GO:0003735//structural constituent of ribosome;	GO:0006407 GO:0006412 GO:0005618 GO:0022627 GO:0005886 GO:0003735
CL4867.Contig4_All	0	207.27	-8.48124	-8.50819	-13.8087	2.25987e-43	8.60851e-41	5.3005e-41	Pr	TRUE	gi|719970147|ref|XP_010270536.1|/0/PREDICTED: polyadenylate-binding protein 2-like isoform X1 [Nelumbo nucifera]	gi|359492017|ref|XM_002284887.2|/3e-71/PREDICTED: Vitis vinifera polyadenylate-binding protein 2-like (LOC100255846), mRNA	sp|Q9FXA2|PABP8_ARATH/0.0/Polyadenylate-binding protein 8 OS=Arabidopsis thaliana GN=PAB8 PE=1 SV=1	vvi:100255846/0.0/polyadenylate-binding protein 2-like; K13126 polyadenylate-binding protein	SPAC1610.03c/3e-15/---	SM00360/4.3E-29/RNA recognition motif	biological_process:GO:0046686//response to cadmium ion;molecular_function:GO:0003723//RNA binding;GO:0000166//nucleotide binding;	GO:0046686 GO:0003723 GO:0000166
CL3338.Contig2_All	2.56	173.13	-6.07957	-6.10652	-13.7332	6.41996e-43	2.41911e-40	1.48951e-40	Pr	TRUE	gi|672160125|ref|XP_008799837.1|/4.51585e-56/PREDICTED: protein LURP-one-related 15-like [Phoenix dactylifera]	NA	sp|Q9LZX1|LOR15_ARATH/7e-50/Protein LURP-one-related 15 OS=Arabidopsis thaliana GN=At5g01750 PE=1 SV=1	NA	NA	PTHR31087:SF1/6.9E-73/--	NA	NA
CL4585.Contig4_All	293.09	712.49	-1.28153	-1.30848	-13.7141	8.36265e-43	3.11743e-40	1.91949e-40	Pr	TRUE	gi|719969044|ref|XP_010267266.1|/0/PREDICTED: phospho-2-dehydro-3-deoxyheptonate aldolase 2, chloroplastic-like [Nelumbo nucifera]	gi|115453340|ref|NM_001056806.1|/1e-112/Oryza sativa Japonica Group Os03g0389700 (Os03g0389700) mRNA, complete cds	sp|P27608|AROF_TOBAC/0.0/Phospho-2-dehydro-3-deoxyheptonate aldolase 1, chloroplastic OS=Nicotiana tabacum GN=DHAPS-1 PE=1 SV=1	vvi:100233115/0.0/3-deoxy-D-arabino-heptulosonate 7-phosphate synthase 02; K01626 3-deoxy-7-phosphoheptulonate synthase [EC:2.5.1.54]	PA2843/1e-162/---	PTHR21337:SF1/0.0/--	biological_process:GO:0009423//chorismate biosynthetic process;GO:0033587//shikimate biosynthetic process;GO:0009073//aromatic amino acid family biosynthetic process;cellular_component:GO:0016020//membrane;molecular_function:GO:0003849//3-deoxy-7-phosphoheptulonate synthase activity;	GO:0009423 GO:0033587 GO:0009073 GO:0016020 GO:0003849	K15414	AT2G39795
CL724.Contig1_All	397.3	98.76	2.00823	1.98128	13.6694	1.54659e-42	5.70436e-40	3.51234e-40	Ph	TRUE	gi|720081031|ref|XP_010242154.1|/1.06273e-33/PREDICTED: E3 ubiquitin-protein ligase RHA1B-like [Nelumbo nucifera]	gi|298199725|gb|GU598550.1|/5e-06/Phyllanthus rotundifolius clone 3 psbA-trnH intergenic spacer, partial sequence; chloroplast	sp|Q9SUS5|RHA1B_ARATH/4e-10/E3 ubiquitin-protein ligase RHA1B OS=Arabidopsis thaliana GN=RHA1B PE=2 SV=1	vvi:100252838/3e-07/E3 ubiquitin-protein ligase synoviolin-like; K10601 E3 ubiquitin-protein ligase synoviolin [EC:6.3.2.19]	NA	PS50089/11.737/Zinc finger RING-type profile.	NA	NA	K10532	AT5G27730
CL5731.Contig3_All	186.82	541.17	-1.53443	-1.56138	-13.6494	2.03582e-42	7.43021e-40	4.57499e-40	Pr	TRUE	gi|719986996|ref|XP_010251870.1|/6.88329e-81/PREDICTED: putative germin-like protein 2-1 isoform X2 [Nelumbo nucifera]	gi|147788000|emb|AM438053.2|/8e-36/Vitis vinifera contig VV78X042403.32, whole genome shotgun sequence	sp|Q6YZA9|GL82_ORYSJ/2e-77/Germin-like protein 8-2 OS=Oryza sativa subsp. japonica GN=GER3 PE=2 SV=1	NA	NA	SM00835/3.6E-29/Cupin	biological_process:GO:0009651//response to salt stress;cellular_component:GO:0031012//extracellular matrix;GO:0048046//apoplast;GO:0005618//cell wall;GO:0016023//cytoplasmic membrane-bounded vesicle;molecular_function:GO:0045735//nutrient reservoir activity;GO:0030145//manganese ion binding;	GO:0009651 GO:0031012 GO:0048046 GO:0005618 GO:0016023 GO:0045735 GO:0030145
CL2041.Contig14_All	190.87	12.21	3.96646	3.93951	13.4165	4.84029e-41	1.69556e-38	1.044e-38	Ph	TRUE	gi|225440928|ref|XP_002282913.1|/9.98451e-56/PREDICTED: zinc finger A20 and AN1 domain-containing stress-associated protein 4 isoform 1 [Vitis vinifera]	gi|519758277|gb|JX620493.1|/3e-27/Gossypium hirsutum clone NBRI_GE66744 microsatellite sequence	sp|Q9SJM6|SAP4_ARATH/4e-47/Zinc finger A20 and AN1 domain-containing stress-associated protein 4 OS=Arabidopsis thaliana GN=SAP4 PE=1 SV=1	vcn:VOLCADRAFT_99471/5e-08/hypothetical protein; K01115 phospholipase D [EC:3.1.4.4]	NA	NA	NA	NA	K05692
CL500.Contig14_All	12.9	188.43	-3.86859	-3.89554	-13.4072	5.49027e-41	1.91364e-38	1.17828e-38	Pr	TRUE	gi|700197959|gb|KGN53117.1|/1.06812e-140/hypothetical protein Csa_4G017050 [Cucumis sativus]	gi|502124908|ref|XM_004498664.1|/6e-34/PREDICTED: Cicer arietinum extensin-2-like (LOC101506966), mRNA	sp|Q9M1G9|EXTN2_ARATH/2e-103/Extensin-2 OS=Arabidopsis thaliana GN=EXT2 PE=2 SV=1	pop:POPTR_751858/4e-31/PAFA901; PAF1 complex component; K15174 RNA polymerase II-associated factor 1	SPBC28F2.12/6e-23/---	NA	NA	NA	K06694	AT2G03430
CL4240.Contig6_All	2.81	164.03	-5.86725	-5.8942	-13.3862	7.27825e-41	2.52421e-38	1.55423e-38	Pr	TRUE	gi|643706142|gb|KDP22274.1|/0/hypothetical protein JCGZ_26105 [Jatropha curcas]	gi|514741942|ref|XM_004959961.1|/5e-32/PREDICTED: Setaria italica 4-coumarate--CoA ligase-like 10-like (LOC101782502), mRNA	sp|Q9SMT7|4CLLA_ARATH/0.0/4-coumarate--CoA ligase-like 10 OS=Arabidopsis thaliana GN=4CLL10 PE=1 SV=1	gmx:100808944/2e-52/4-coumarate--CoA ligase-like 7-like; K01904 4-coumarate--CoA ligase [EC:6.2.1.12]	SPCC1827.03c/3e-124/---	PF13193/5.6E-16/AMP-binding enzyme C-terminal domain	biological_process:GO:0046686//response to cadmium ion;GO:0008152//metabolic process;cellular_component:GO:0048046//apoplast;GO:0009507//chloroplast;molecular_function:GO:0008756//o-succinylbenzoate-CoA ligase activity;	GO:0046686 GO:0008152 GO:0048046 GO:0009507 GO:0008756
CL5974.Contig1_All	166.96	3.66	5.51152	5.48456	13.3657	9.58833e-41	3.29262e-38	2.02736e-38	Ph	TRUE	gi|359481166|ref|XP_002265439.2|/9.24287e-134/PREDICTED: E3 ubiquitin-protein ligase PUB23-like [Vitis vinifera]	gi|449531148|ref|XM_004172502.1|/2e-09/PREDICTED: Cucumis sativus E3 ubiquitin-protein ligase PUB22-like (LOC101230014), mRNA	sp|Q9SVC6|PUB22_ARATH/8e-114/E3 ubiquitin-protein ligase PUB22 OS=Arabidopsis thaliana GN=PUB22 PE=1 SV=1	ota:Ot17g01860/5e-06/U-box domain-containing protein (ISS); K10597 ubiquitin conjugation factor E4 B [EC:6.3.2.19]	NA	PF04564/1.4E-20/U-box domain	NA	NA	K15732	AT2G04930
CL2886.Contig4_All	187.66	11.79	3.99249	3.96554	13.3308	1.53188e-40	5.23467e-38	3.22313e-38	Ph	TRUE	gi|702272321|ref|XP_010043678.1|/3.82687e-132/PREDICTED: L-ascorbate peroxidase, cytosolic [Eucalyptus grandis] &gt;gi|702272326|ref|XP_010043679.1| PREDICTED: L-ascorbate peroxidase, cytosolic [Eucalyptus grandis] &gt;gi|629121183|gb|KCW85673.1| hypothetical protein EUGRSUZ_B02456 [Eucalyptus grandis] &gt;gi|629121184|gb|KCW85674.1| hypothetical protein EUGRSUZ_B02456 [Eucalyptus grandis]	gi|393715841|dbj|AB608025.1|/4e-94/Ziziphus jujuba APX mRNA for ascorbate peroxidase, complete cds	sp|P48534|APX1_PEA/4e-126/L-ascorbate peroxidase, cytosolic OS=Pisum sativum GN=APX1 PE=1 SV=2	gmx:606508/6e-128/apx2, apx1; L-ascorbate peroxidase 2 (EC:1.11.1.11); K00434 L-ascorbate peroxidase [EC:1.11.1.11]	YKR066c/6e-44/---	PTHR31356:SF5/4.9E-185/--	biological_process:GO:0006979//response to oxidative stress;GO:0055114//oxidation-reduction process;molecular_function:GO:0020037//heme binding;GO:0004601//peroxidase activity;	GO:0006979 GO:0055114 GO:0020037 GO:0004601
CL1924.Contig2_All	206.81	0	8.97847	8.95152	13.314	1.91959e-40	6.49585e-38	3.99968e-38	Ph	TRUE	gi|225426745|ref|XP_002275807.1|/0/PREDICTED: cucumisin-like [Vitis vinifera]	gi|359490421|ref|XM_003634037.1|/3e-09/PREDICTED: Vitis vinifera cucumisin-like (LOC100853805), mRNA	sp|Q39547|CUCM1_CUCME/0.0/Cucumisin OS=Cucumis melo PE=1 SV=1	gmx:100776781/2e-09/probable pectinesterase/pectinesterase inhibitor 25-like; K01051 pectinesterase [EC:3.1.1.11]	BH0831/6e-31/---	PF00082/6.3E-38/Subtilase family	biological_process:GO:0008152//metabolic process;molecular_function:GO:0008236//serine-type peptidase activity;	GO:0008152 GO:0008236
CL153.Contig1_All	195.96	0	8.61442	8.58747	13.2426	4.98156e-40	1.66954e-37	1.02798e-37	Ph	TRUE	gi|672123109|ref|XP_008784906.1|/2.03198e-34/PREDICTED: uncharacterized protein LOC103703734 [Phoenix dactylifera]	NA	NA	NA	NA	NA	NA	NA
CL3513.Contig6_All	182.99	0	7.96965	7.9427	13.2352	5.4979e-40	1.83377e-37	1.12911e-37	Ph	TRUE	gi|695066201|ref|XP_009379983.1|/3.77087e-16/PREDICTED: induced stolen tip protein TUB8-like [Musa acuminata subsp. malaccensis]	NA	sp|P33191|TUB8_SOLTU/1e-15/Induced stolen tip protein TUB8 (Fragment) OS=Solanum tuberosum GN=TUB8 PE=2 SV=1	gmx:100781711/2e-10/uncharacterized LOC100781711; K14306 nuclear pore complex protein Nup62	XF1267/3e-14/---	NA	NA	NA
CL2022.Contig7_All	1.75	162.28	-6.53499	-6.56194	-13.2033	8.39659e-40	2.78727e-37	1.7162e-37	Pr	TRUE	gi|719993794|ref|XP_010253988.1|/2.13348e-56/PREDICTED: RNA polymerase-associated protein CTR9 homolog [Nelumbo nucifera]	NA	sp|P08489|GLT4_WHEAT/1e-12/Glutenin, high molecular weight subunit PW212 OS=Triticum aestivum PE=3 SV=1	mtr:MTR_7g013660/8e-10/Copper transport protein ATOX1; K07213 copper chaperone	aq_2032/1e-06/---	NA	NA	NA	K12603	AT1G31500
CL2585.Contig2_All	0	191.4	-8.58045	-8.6074	-13.1954	9.32545e-40	3.08093e-37	1.89702e-37	Pr	TRUE	gi|676386775|ref|XP_009036666.1|/9.40426e-13/hypothetical protein AURANDRAFT_71601, partial [Aureococcus anophagefferens] &gt;gi|323452803|gb|EGB08676.1| hypothetical protein AURANDRAFT_71601, partial [Aureococcus anophagefferens]	NA	sp|Q6K8Z4|FH7_ORYSJ/1e-09/Formin-like protein 7 OS=Oryza sativa subsp. japonica GN=FH7 PE=3 SV=2	osa:4351904/5e-07/Os12g0256300; K13100 pre-mRNA-splicing factor CWC22	Rv2839c/7e-08/---	NA	NA	NA	K03006	AT4G35800
CL4867.Contig3_All	171.79	1.05	7.35411	7.32716	13.1615	1.46086e-39	4.7366e-37	2.91645e-37	Ph	TRUE	gi|719970147|ref|XP_010270536.1|/0/PREDICTED: polyadenylate-binding protein 2-like isoform X1 [Nelumbo nucifera]	gi|359492017|ref|XM_002284887.2|/1e-76/PREDICTED: Vitis vinifera polyadenylate-binding protein 2-like (LOC100255846), mRNA	sp|Q9FXA2|PABP8_ARATH/0.0/Polyadenylate-binding protein 8 OS=Arabidopsis thaliana GN=PAB8 PE=1 SV=1	vvi:100255846/0.0/polyadenylate-binding protein 2-like; K13126 polyadenylate-binding protein	SPAC1610.03c/4e-16/---	PTHR24011:SF258/0.0/--	biological_process:GO:0046686//response to cadmium ion;molecular_function:GO:0003723//RNA binding;GO:0000166//nucleotide binding;	GO:0046686 GO:0003723 GO:0000166
CL2041.Contig13_All	0	331.33	-12.2086	-12.2356	-13.1609	1.47326e-39	4.75467e-37	2.92758e-37	Pr	TRUE	gi|225440928|ref|XP_002282913.1|/2.17734e-57/PREDICTED: zinc finger A20 and AN1 domain-containing stress-associated protein 4 isoform 1 [Vitis vinifera]	gi|519758277|gb|JX620493.1|/5e-34/Gossypium hirsutum clone NBRI_GE66744 microsatellite sequence	sp|Q9SJM6|SAP4_ARATH/2e-48/Zinc finger A20 and AN1 domain-containing stress-associated protein 4 OS=Arabidopsis thaliana GN=SAP4 PE=1 SV=1	vcn:VOLCADRAFT_99471/8e-06/hypothetical protein; K01115 phospholipase D [EC:3.1.4.4]	NA	PTHR10634/3.5E-54/--	NA	NA	K05692
CL5783.Contig3_All	191.92	0	8.58436	8.55741	13.1277	2.28568e-39	7.27556e-37	4.47977e-37	Ph	TRUE	gi|672179773|ref|XP_008810060.1|/2.61478e-44/PREDICTED: histone H1-like [Phoenix dactylifera]	gi|470102775|ref|XM_004287779.1|/2e-13/PREDICTED: Fragaria vesca subsp. vesca histone H1-like (LOC101303933), mRNA	sp|P40267|H1_SOLPN/4e-43/Histone H1 OS=Solanum pennellii PE=2 SV=1	pop:POPTR_679169/1e-45/HON906; histone H1; K11275 histone H1/5	CC3441/8e-07/---	PF00538/2.6E-21/linker histone H1 and H5 family	NA	NA
CL2563.Contig3_All	0	263.65	-10.9859	-11.0128	-13.0606	5.52701e-39	1.73553e-36	1.06861e-36	Pr	TRUE	gi|720069544|ref|XP_010277464.1|/3.31311e-132/PREDICTED: geraniol 8-hydroxylase-like [Nelumbo nucifera]	NA	sp|D1MI46|C76BA_SWEMU/7e-129/Geraniol 8-hydroxylase OS=Swertia mussotii GN=CYP76B10 PE=1 SV=1	osa:4348172/8e-116/Os10g0166600; K00517 [EC:1.14.-.-]	BH0579/5e-34/---	PR00463/3.7E-45/E-class P450 group I signature	biological_process:GO:0016099//monoterpenoid biosynthetic process;cellular_component:GO:0016020//membrane;molecular_function:GO:0016709//oxidoreductase activity, acting on paired donors, with incorporation or reduction of molecular oxygen, NAD(P)H as one donor, and incorporation of one atom of oxygen;GO:0005488//binding;	GO:0016099 GO:0016020 GO:0016709 GO:0005488	K12121	AT2G18790
CL2601.Contig4_All	157.57	3.26	5.59498	5.56803	12.9927	1.34521e-38	4.18637e-36	2.57767e-36	Ph	TRUE	gi|586699691|ref|XP_006844642.1|/1.81535e-37/hypothetical protein AMTR_s00016p00232850 [Amborella trichopoda] &gt;gi|548847113|gb|ERN06317.1| hypothetical protein AMTR_s00016p00232850 [Amborella trichopoda]	gi|118486190|gb|EF146896.1|/6e-06/Populus trichocarpa clone WS0121_L18 unknown mRNA	sp|P43254|COP1_ARATH/5e-08/E3 ubiquitin-protein ligase COP1 OS=Arabidopsis thaliana GN=COP1 PE=1 SV=2	bdi:100845440/4e-09/peroxisome biogenesis factor 10-like; K13346 peroxin-10	SPBC3D6.11c/2e-07/---	SM00184/3.5E-5/Ring finger	molecular_function:GO:0046872//metal ion binding;	GO:0046872
CL4061.Contig5_All	288.86	56.21	2.36147	2.33452	12.9176	3.58262e-38	1.09537e-35	6.7445e-36	Ph	TRUE	gi|430764909|gb|AGA62462.1|/0/heat shock protein 90 [Gossypium hirsutum]	gi|514797540|ref|XM_004973767.1|/0.0/PREDICTED: Setaria italica heat shock protein 81-1-like (LOC101760053), mRNA	sp|Q0J4P2|HSP81_ORYSJ/0.0/Heat shock protein 81-1 OS=Oryza sativa subsp. japonica GN=HSP81-1 PE=3 SV=2	gmx:100807416/0.0/heat shock cognate protein 80-like; K04079 molecular chaperone HtpG	SPAC926.04c/0.0/---	SM00387/3.4E-8/Histidine kinase-like ATPases	biological_process:GO:0006457//protein folding;GO:0010286//heat acclimation;GO:0009414//response to water deprivation;GO:0009908//flower development;GO:0071277//cellular response to calcium ion;GO:0006952//defense response;GO:0009651//response to salt stress;GO:0050821//protein stabilization;GO:0048366//leaf development;cellular_component:GO:0048046//apoplast;GO:0005618//cell wall;GO:0005730//nuc…	GO:0006457 GO:0010286 GO:0009414 GO:0009908 GO:0071277 GO:0006952 GO:0009651 GO:0050821 GO:0048366 GO:0048046 GO:0005618 GO:0005730 GO:0005829 GO:0005739 GO:0005886 GO:0005524 GO:0051082	K03327	AT1G11670
CL5011.Contig2_All	661.02	266.2	1.31218	1.28523	12.9057	4.17894e-38	1.27211e-35	7.83276e-36	Ph	TRUE	gi|706714647|ref|NP_001289647.1|/6.48897e-120/probable aquaporin TIP-type [Eucalyptus grandis] &gt;gi|556592516|gb|AGZ63442.1| tonoplast intrinsic aquaporin 2 [Eucalyptus grandis]	gi|257219862|gb|FJ861241.1|/3e-35/Daucus carota tonoplast aquaporin 2;1 (TIP2;1) mRNA, complete cds	sp|Q41975|TIP22_ARATH/9e-117/Probable aquaporin TIP2-2 OS=Arabidopsis thaliana GN=TIP2-2 PE=1 SV=2	aly:ARALYDRAFT_493143/1e-116/DELTA-TIP2/TIP2_2; K09873 aquaporin TIP	SP1778/9e-28/---	PTHR19139:SF99/7.7E-137/--	biological_process:GO:0006833//water transport;GO:0072489//methylammonium transmembrane transport;GO:0010167//response to nitrate;GO:0015706//nitrate transport;cellular_component:GO:0009705//plant-type vacuole membrane;GO:0042807//central vacuole;GO:0016021//integral component of membrane;GO:0005886//plasma membrane;GO:0009507//chloroplast;molecular_function:GO:0015200//methylammonium transmembra…	GO:0006833 GO:0072489 GO:0010167 GO:0015706 GO:0009705 GO:0042807 GO:0016021 GO:0005886 GO:0009507 GO:0015200 GO:0015250	K04345
CL4080.Contig2_All	241.21	35.61	2.75994	2.73299	12.8966	4.70152e-38	1.42497e-35	8.77394e-36	Ph	TRUE	gi|719991534|ref|XP_010253293.1|/1.03312e-65/PREDICTED: histone H2B-like [Nelumbo nucifera]	gi|563328|emb|X82362.1|/2e-94/A.officinalis mRNA for histone 2B	sp|O22582|H2B_GOSHI/3e-65/Histone H2B OS=Gossypium hirsutum GN=HIS2B PE=2 SV=3	gmx:100499734/2e-66/uncharacterized LOC100499734; K11252 histone H2B	NA	NA	biological_process:GO:0006334//nucleosome assembly;cellular_component:GO:0005730//nucleolus;GO:0000786//nucleosome;molecular_function:GO:0003677//DNA binding;GO:0046982//protein heterodimerization activity;	GO:0006334 GO:0005730 GO:0000786 GO:0003677 GO:0046982
CL5731.Contig5_All	718.04	305	1.23525	1.2083	12.8159	1.33653e-37	3.99868e-35	2.4621e-35	Ph	TRUE	gi|672204641|ref|XP_008778966.1|/9.94725e-86/PREDICTED: putative germin-like protein 2-1 [Phoenix dactylifera]	gi|147788000|emb|AM438053.2|/6e-43/Vitis vinifera contig VV78X042403.32, whole genome shotgun sequence	sp|Q6YZA9|GL82_ORYSJ/1e-81/Germin-like protein 8-2 OS=Oryza sativa subsp. japonica GN=GER3 PE=2 SV=1	NA	NA	SM00835/3.1E-28/Cupin	NA	NA
CL2563.Contig4_All	154.74	1.55	6.64143	6.61448	12.7586	2.79062e-37	8.27804e-35	5.09702e-35	Ph	TRUE	gi|720069544|ref|XP_010277464.1|/2.01801e-132/PREDICTED: geraniol 8-hydroxylase-like [Nelumbo nucifera]	NA	sp|D1MI46|C76BA_SWEMU/4e-129/Geraniol 8-hydroxylase OS=Swertia mussotii GN=CYP76B10 PE=1 SV=1	osa:4348172/1e-115/Os10g0166600; K00517 [EC:1.14.-.-]	BH0579/3e-34/---	PTHR24298/7.3E-226/--	biological_process:GO:0016099//monoterpenoid biosynthetic process;cellular_component:GO:0016020//membrane;molecular_function:GO:0016709//oxidoreductase activity, acting on paired donors, with incorporation or reduction of molecular oxygen, NAD(P)H as one donor, and incorporation of one atom of oxygen;GO:0005488//binding;	GO:0016099 GO:0016020 GO:0016709 GO:0005488	K12121	AT2G18790
CL5489.Contig3_All	224.77	0	10.2082	10.1813	12.757	2.85087e-37	8.38542e-35	5.16314e-35	Ph	TRUE	gi|297848490|ref|XP_002892126.1|/8.60401e-12/late embryogenesis abundant 3 family protein [Arabidopsis lyrata subsp. lyrata] &gt;gi|297337968|gb|EFH68385.1| late embryogenesis abundant 3 family protein [Arabidopsis lyrata subsp. lyrata]	gi|224923150|gb|AC235386.1|/1e-06/Glycine max strain Williams 82 clone GM_WBb0115I18, complete sequence	sp|P46522|LEA5D_GOSHI/1e-09/Late embryogenesis abundant protein Lea5-D OS=Gossypium hirsutum GN=LEA5-D PE=2 SV=1	NA	NA	PF03242/4.7E-21/Late embryogenesis abundant protein	NA	NA
CL486.Contig4_All	0	173.28	-8.43696	-8.46391	-12.6568	1.02616e-36	2.98056e-34	1.83521e-34	Pr	TRUE	gi|719989697|ref|XP_010252730.1|/1.58001e-27/PREDICTED: stress-associated endoplasmic reticulum protein 2-like [Nelumbo nucifera]	gi|514753845|ref|XM_004962837.1|/1e-29/PREDICTED: Setaria italica stress-associated endoplasmic reticulum protein 2-like (LOC101754179), mRNA	NA	NA	NA	PF06624/5.1E-23/Ribosome associated membrane protein RAMP4	cellular_component:GO:0016020//membrane;	GO:0016020	K12619	AT1G54490
CL500.Contig23_All	13.48	173.38	-3.68505	-3.712	-12.6507	1.10908e-36	3.20806e-34	1.97529e-34	Pr	TRUE	gi|720039408|ref|XP_010268294.1|/8.8472e-170/PREDICTED: extensin-2-like [Nelumbo nucifera]	gi|502124908|ref|XM_004498664.1|/1e-43/PREDICTED: Cicer arietinum extensin-2-like (LOC101506966), mRNA	sp|Q9M1G9|EXTN2_ARATH/3e-67/Extensin-2 OS=Arabidopsis thaliana GN=EXT2 PE=2 SV=1	pop:POPTR_751858/2e-29/PAFA901; PAF1 complex component; K15174 RNA polymerase II-associated factor 1	Rv3876/8e-19/---	PF04554/3.2E-5/Extensin-like region	NA	NA	K01051	AT1G02810
CL5884.Contig2_All	7.52	156.03	-4.37495	-4.4019	-12.6278	1.48435e-36	4.27578e-34	2.63272e-34	Pr	TRUE	gi|674963335|emb|CDX69567.1|/3.71802e-101/BnaA10g19160D [Brassica napus]	gi|359487565|ref|XM_002281011.2|/1e-142/PREDICTED: Vitis vinifera ADP-ribosylation factor 2-like (LOC100242677), mRNA	sp|P51823|ARF2_ORYSJ/3e-100/ADP-ribosylation factor 2 OS=Oryza sativa subsp. japonica GN=ARF PE=2 SV=2	vvi:100242458/1e-100/ADP-ribosylation factor 2-like; K07977 Arf/Sar family, other	YDL137w/1e-81/---	PS51417/25.659/small GTPase Arf family profile.	biological_process:GO:0007264//small GTPase mediated signal transduction;cellular_component:GO:0005798//Golgi-associated vesicle;GO:0009536//plastid;GO:0005773//vacuole;molecular_function:GO:0005525//GTP binding;	GO:0007264 GO:0005798 GO:0009536 GO:0005773 GO:0005525
CL3338.Contig1_All	148.62	2.85	5.70452	5.67757	12.6246	1.54431e-36	4.43021e-34	2.7278e-34	Ph	TRUE	gi|356568182|ref|XP_003552292.1|/3.3942e-56/PREDICTED: protein LURP-one-related 15-like [Glycine max]	NA	sp|Q9LZX1|LOR15_ARATH/8e-50/Protein LURP-one-related 15 OS=Arabidopsis thaliana GN=At5g01750 PE=1 SV=1	NA	NA	PF04525/1.2E-49/Tubby C 2	NA	NA	K10364	AT3G05520
CL4313.Contig10_All	4.43	146.49	-5.04735	-5.0743	-12.5533	3.81447e-36	1.08092e-33	6.63616e-34	Pr	TRUE	gi|645262007|ref|XP_008236567.1|/2.97833e-83/PREDICTED: formin-like protein 18 [Prunus mume]	gi|449495645|ref|XM_004159855.1|/8e-12/PREDICTED: Cucumis sativus uncharacterized LOC101231889 (LOC101231889), mRNA	sp|Q9FPQ6|GP1_CHLRE/5e-19/Vegetative cell wall protein gp1 OS=Chlamydomonas reinhardtii GN=GP1 PE=1 SV=1	bdi:100833136/1e-13/uncharacterized LOC100833136; K13095 splicing factor 1	YDL140c/2e-08/---	PR01217/4.7E-12/Proline rich extensin signature	NA	NA
CL1000.Contig5_All	165.89	10.28	4.01231	3.98536	12.5532	3.81883e-36	1.07778e-33	6.63616e-34	Ph	TRUE	gi|720049155|ref|XP_010271350.1|/1.61966e-78/PREDICTED: calmodulin [Nelumbo nucifera]	gi|349710445|emb|FQ396108.1|/1e-104/Vitis vinifera clone SS0AFA12YB10	sp|P27161|CALM_SOLLC/3e-79/Calmodulin OS=Solanum lycopersicum GN=CALM1 PE=2 SV=2	mtr:MTR_5g088320/6e-77/Calmodulin; K02183 calmodulin	SPAC3A12.14/2e-56/---	PS00018/-/EF-hand calcium-binding domain.	molecular_function:GO:0005509//calcium ion binding;	GO:0005509	K01090	AT4G03080
CL2022.Contig1_All	160.38	8.49	4.23959	4.21264	12.5429	4.34578e-36	1.21664e-33	7.49122e-34	Ph	TRUE	gi|703157783|ref|XP_010111816.1|/8.60236e-84/hypothetical protein L484_020605 [Morus notabilis] &gt;gi|587945374|gb|EXC31781.1| hypothetical protein L484_020605 [Morus notabilis]	gi|514770888|ref|XM_004967056.1|/5e-07/PREDICTED: Setaria italica protein UNUSUAL FLORAL ORGANS-like (LOC101777451), mRNA	sp|Q9T0K5|LRX3_ARATH/8e-13/Leucine-rich repeat extensin-like protein 3 OS=Arabidopsis thaliana GN=LRX3 PE=1 SV=1	ath:AT2G29210/2e-09/serine/arginine repetitive matrix protein 1; K13171 serine/arginine repetitive matrix protein 1	Rv1078/4e-06/---	NA	NA	NA	K07964
CL2147.Contig4_All	174.78	0	8.56969	8.54274	12.5381	4.61859e-36	1.28272e-33	7.89805e-34	Ph	TRUE	gi|720000033|ref|XP_010255900.1|/4.97844e-147/PREDICTED: basic 7S globulin 2-like [Nelumbo nucifera]	gi|345423242|gb|JN573715.1|/2e-06/Eucalyptus globulus subsp. maidenii clone NC033 cellulose synthase (CesA5) gene, promoter region and 5' UTR	sp|P13917|7SB1_SOYBN/1e-71/Basic 7S globulin OS=Glycine max GN=BG PE=1 SV=2	bdi:100841250/4e-19/DNA-directed RNA polymerase II subunit RPB1-like; K03006 DNA-directed RNA polymerase II subunit RPB1 [EC:2.7.7.6]	SPBC28F2.12/2e-15/---	PTHR13683/1.0E-126/--	NA	NA	K08730	AT1G15110
CL2208.Contig5_All	273.47	637.7	-1.2215	-1.24845	-12.5082	6.73248e-36	1.86239e-33	1.14672e-33	Pr	TRUE	gi|695056946|ref|XP_009416720.1|/1.6805e-46/PREDICTED: BURP domain-containing protein 3-like [Musa acuminata subsp. malaccensis]	NA	sp|Q0JEP3|BURP5_ORYSJ/5e-40/BURP domain-containing protein 5 OS=Oryza sativa subsp. japonica GN=BURP5 PE=2 SV=2	NA	NA	PTHR31236/5.9E-55/--	NA	NA	K00064	AT4G33670
CL5872.Contig8_All	268.57	52.04	2.36761	2.34066	12.475	1.02182e-35	2.78248e-33	1.71325e-33	Ph	TRUE	gi|720049682|ref|XP_010271520.1|/8.92661e-168/PREDICTED: cysteine proteinase RD19a-like [Nelumbo nucifera]	gi|146215997|gb|EF530143.1|/7e-62/Actinidia deliciosa cysteine protease Cp3 mRNA, complete cds	sp|P43296|RD19A_ARATH/2e-157/Cysteine proteinase RD19a OS=Arabidopsis thaliana GN=RD19A PE=2 SV=1	osa:4329339/2e-154/Os02g0469600; K01376 [EC:3.4.22.-]	AF1946_2/9e-23/---	PS00640/-/Eukaryotic thiol (cysteine) proteases asparagine active site.	biological_process:GO:0006508//proteolysis;GO:0009651//response to salt stress;GO:0042742//defense response to bacterium;GO:0009269//response to desiccation;cellular_component:GO:0005634//nucleus;GO:0005773//vacuole;molecular_function:GO:0008234//cysteine-type peptidase activity;	GO:0006508 GO:0009651 GO:0042742 GO:0009269 GO:0005634 GO:0005773 GO:0008234	K01962	AT2G38040
CL5614.Contig3_All	454.16	149.64	1.6017	1.57475	12.4645	1.16618e-35	3.15094e-33	1.94012e-33	Ph	TRUE	gi|697125138|ref|XP_009616586.1|/2.39474e-43/PREDICTED: auxin-repressed 12.5 kDa protein-like [Nicotiana tomentosiformis]	gi|192335669|gb|EU829282.1|/1e-15/Linum usitatissimum clone LU0014H06 mRNA sequence	sp|Q05349|12KD_FRAAN/1e-34/Auxin-repressed 12.5 kDa protein OS=Fragaria ananassa PE=2 SV=1	NA	NA	NA	biological_process:GO:0009744//response to sucrose;GO:0009749//response to glucose;GO:0009750//response to fructose;cellular_component:GO:0005634//nucleus;	GO:0009744 GO:0009749 GO:0009750 GO:0005634	K02958	AT1G04270
CL595.Contig3_All	166.05	11	3.91604	3.88909	12.462	1.20271e-35	3.2371e-33	1.99317e-33	Ph	TRUE	gi|417060|sp|P32289.1|GLNA_VIGAC/0/RecName: Full=Glutamine synthetase nodule isozyme; Short=GS; AltName: Full=Glutamate--ammonia ligase [Vigna aconitifolia] &gt;gi|170637|gb|AAA34239.1| glutamine synthetase [Vigna aconitifolia] &gt;gi|1094850|prf||2106409A Gln synthetase	gi|2213876|gb|AF003197.1|AF003197/1e-175/Hevea brasiliensis glutamine synthetase mRNA, complete cds	sp|P32289|GLNA_VIGAC/0.0/Glutamine synthetase nodule isozyme OS=Vigna aconitifolia PE=2 SV=1	vvi:100246404/0.0/GS, 2, GS1, GS1-2; glutamine synthetase; K01915 glutamine synthetase [EC:6.3.1.2]	YPR035w/3e-116/---	PF03951/6.9E-17/Glutamine synthetase, beta-Grasp domain	biological_process:GO:0006542//glutamine biosynthetic process;cellular_component:GO:0005737//cytoplasm;molecular_function:GO:0005524//ATP binding;GO:0004356//glutamate-ammonia ligase activity;	GO:0006542 GO:0005737 GO:0005524 GO:0004356
CL1782.Contig6_All	18.95	184.16	-3.28069	-3.30764	-12.4611	1.21659e-35	3.26187e-33	2.00843e-33	Pr	TRUE	gi|255581827|ref|XP_002531714.1|/2.67207e-20/conserved hypothetical protein [Ricinus communis] &gt;gi|223528657|gb|EEF30673.1| conserved hypothetical protein [Ricinus communis]	gi|359493844|ref|XM_003634629.1|/6e-17/PREDICTED: Vitis vinifera metallothionein-like protein-like (GRIP24), mRNA	sp|Q96386|MT3_CARPA/5e-21/Metallothionein-like protein type 3 OS=Carica papaya PE=3 SV=1	NA	NA	NA	NA	NA
CL3553.Contig2_All	1.95	142.8	-6.19438	-6.22133	-12.4566	1.28781e-35	3.43958e-33	2.11785e-33	Pr	TRUE	gi|225448367|ref|XP_002268645.1|/4.92722e-162/PREDICTED: 60S acidic ribosomal protein P0 [Vitis vinifera]	gi|543176545|gb|KF033306.1|/1e-114/Phaseolus vulgaris clone BE5D0433 60S acidic ribosomal protein P0 mRNA, complete cds	sp|P50346|RLA0_SOYBN/2e-156/60S acidic ribosomal protein P0 OS=Glycine max PE=1 SV=1	vvi:100250067/2e-163/60S acidic ribosomal protein P0-like; K02941 large subunit ribosomal protein LP0	SPCC18.14c/2e-81/---	PF00428/1.9E-22/60s Acidic ribosomal protein	biological_process:GO:0009409//response to cold;GO:0010043//response to zinc ion;GO:0006414//translational elongation;GO:0046686//response to cadmium ion;GO:0042254//ribosome biogenesis;GO:0009651//response to salt stress;cellular_component:GO:0005730//nucleolus;GO:0005886//plasma membrane;GO:0009507//chloroplast;GO:0022626//cytosolic ribosome;molecular_function:GO:0005507//copper ion binding;GO:…	GO:0009409 GO:0010043 GO:0006414 GO:0046686 GO:0042254 GO:0009651 GO:0005730 GO:0005886 GO:0009507 GO:0022626 GO:0005507 GO:0003735
CL178.Contig2_All	169.92	0	8.52901	8.50206	12.3907	2.93339e-35	7.77515e-33	4.78738e-33	Ph	TRUE	gi|590696042|ref|XP_007045058.1|/3.29809e-41/Uncharacterized protein TCM_010809 [Theobroma cacao] &gt;gi|508708993|gb|EOY00890.1| Uncharacterized protein TCM_010809 [Theobroma cacao]	NA	NA	NA	NA	PF14009/5.6E-28/Domain of unknown function (DUF4228)	NA	NA	K15283	AT1G61800
CL3669.Contig1_All	3.57	140.39	-5.29737	-5.32432	-12.3479	5.00185e-35	1.31082e-32	8.07111e-33	Pr	TRUE	gi|586717563|ref|XP_006848095.1|/1.54964e-99/hypothetical protein AMTR_s00029p00211240 [Amborella trichopoda] &gt;gi|548851400|gb|ERN09676.1| hypothetical protein AMTR_s00029p00211240 [Amborella trichopoda]	gi|378464887|gb|JN885970.1|/6e-52/Ammopiptanthus mongolicus clone SDQ044_C12 translation elongation factor mRNA, complete cds	sp|P93447|EF1D_PIMBR/4e-95/Elongation factor 1-delta OS=Pimpinella brachycarpa PE=2 SV=3	gmx:100777627/2e-96/elongation factor 1-delta-like; K03232 elongation factor 1-beta	SPCC1450.04/8e-40/---	PTHR11595:SF24/1.3E-111/--	NA	NA	K12620	AT1G19120
CL3430.Contig1_All	141.78	2	6.14751	6.12056	12.3105	7.94827e-35	2.04455e-32	1.25889e-32	Ph	TRUE	gi|225458595|ref|XP_002282674.1|/4.96284e-17/PREDICTED: calcium-binding protein CML37 [Vitis vinifera] &gt;gi|147866711|emb|CAN78406.1| hypothetical protein VITISV_023175 [Vitis vinifera]	NA	sp|Q9SRR7|CML3_ARATH/1e-07/Calmodulin-like protein 3 OS=Arabidopsis thaliana GN=CML3 PE=2 SV=1	cme:CMK219C/2e-08/calmodulin; K02183 calmodulin	NA	SM00054/24.0/EF-hand, calcium binding motif	NA	NA	K00924	AT1G04440
CL1771.Contig2_All	167.16	12.63	3.7263	3.69935	12.2912	1.01031e-34	2.56104e-32	1.5769e-32	Ph	TRUE	gi|255556366|ref|XP_002519217.1|/1.98533e-67/conserved hypothetical protein [Ricinus communis] &gt;gi|223541532|gb|EEF43081.1| conserved hypothetical protein [Ricinus communis]	gi|160956700|emb|CU226219.1|/2e-18/Populus EST from leave	sp|Q8LGG8|USPAL_ARATH/7e-09/Universal stress protein A-like protein OS=Arabidopsis thaliana GN=At3g01520 PE=1 SV=2	NA	L102093/6e-07/---	PF00582/1.1E-27/Universal stress protein family	biological_process:GO:0009409//response to cold;cellular_component:GO:0005886//plasma membrane;	GO:0009409 GO:0005886
CL3881.Contig2_All	143.85	4.75	4.92049	4.89354	12.2632	1.42837e-34	3.60767e-32	2.22134e-32	Ph	TRUE	gi|719969581|ref|XP_010268853.1|/3.94685e-141/PREDICTED: polyadenylate-binding protein RBP47 isoform X2 [Nelumbo nucifera]	gi|359492061|ref|XM_002284301.2|/5e-29/PREDICTED: Vitis vinifera uncharacterized LOC100257353, transcript variant 1 (LOC100257353), mRNA	sp|Q9SX80|R47CP_ARATH/5e-124/Polyadenylate-binding protein RBP47C' OS=Arabidopsis thaliana GN=RBP47C' PE=2 SV=1	bdi:100828363/8e-34/nucleolysin TIAR-like; K13201 nucleolysin TIA-1/TIAR	SPAC17A2.09c/1e-52/---	PTHR24012/8.1E-189/--	NA	NA	K03013	AT2G41340
CL385.Contig3_All	0	159.8	-8.32012	-8.34707	-12.2319	2.09997e-34	5.22818e-32	3.21914e-32	Pr	TRUE	gi|669027287|emb|CDM80597.1|/1.84563e-132/unnamed protein product [Triticum aestivum]	gi|195652444|gb|EU973572.1|/1e-07/Zea mays clone 401130 mRNA sequence	sp|O23179|PLP1_ARATH/2e-122/Patatin-like protein 1 OS=Arabidopsis thaliana GN=PLP1 PE=1 SV=2	NA	all2302/4e-24/---	PTHR32176/4.9E-136/--	biological_process:GO:0008152//metabolic process;	GO:0008152
CL3244.Contig1_All	62.41	276.69	-2.14842	-2.17537	-12.2237	2.32135e-34	5.75877e-32	3.54583e-32	Pr	TRUE	gi|672118215|ref|XP_008782311.1|/2.20166e-24/PREDICTED: non-specific lipid-transfer protein 2-like [Phoenix dactylifera]	NA	sp|Q43681|NLTP_VIGUN/3e-21/Probable non-specific lipid-transfer protein AKCS9 OS=Vigna unguiculata PE=2 SV=1	NA	NA	PF14368/1.1E-7/Probable lipid transfer	biological_process:GO:0006612//protein targeting to membrane;GO:0006869//lipid transport;GO:0009963//positive regulation of flavonoid biosynthetic process;GO:0010363//regulation of plant-type hypersensitive response;cellular_component:GO:0005576//extracellular region;molecular_function:GO:0008289//lipid binding;	GO:0006612 GO:0006869 GO:0009963 GO:0010363 GO:0005576 GO:0008289
CL4692.Contig4_All	142.77	1.2	6.89451	6.86756	12.1781	4.06423e-34	9.94096e-32	6.12093e-32	Ph	TRUE	gi|567182391|ref|XP_006402379.1|/2.85031e-27/hypothetical protein EUTSA_v10006359mg [Eutrema salsugineum] &gt;gi|557103478|gb|ESQ43832.1| hypothetical protein EUTSA_v10006359mg [Eutrema salsugineum]	gi|189011755|gb|AC226051.1|/3e-12/Musa acuminata clone BAC MAC-88K20, complete sequence	sp|Q9LZQ0|CX5C2_ARATH/9e-28/Cytochrome c oxidase subunit 5C-2 OS=Arabidopsis thaliana GN=At3g62400 PE=2 SV=1	NA	NA	NA	cellular_component:GO:0005746//mitochondrial respiratory chain;molecular_function:GO:0004129//cytochrome-c oxidase activity;	GO:0005746 GO:0004129	K02866	AT1G14320
CL3669.Contig4_All	202.17	27.62	2.87178	2.84483	12.0541	1.8458e-33	4.43692e-31	2.73194e-31	Ph	TRUE	gi|567895220|ref|XP_006440098.1|/1.91822e-99/hypothetical protein CICLE_v10021530mg [Citrus clementina] &gt;gi|557542360|gb|ESR53338.1| hypothetical protein CICLE_v10021530mg [Citrus clementina]	gi|145360064|ref|NM_127367.2|/1e-49/Arabidopsis thaliana translation elongation factor EF1B/ribosomal protein S6 family protein mRNA, complete cds	sp|P93447|EF1D_PIMBR/5e-95/Elongation factor 1-delta OS=Pimpinella brachycarpa PE=2 SV=3	gmx:100777627/2e-96/elongation factor 1-delta-like; K03232 elongation factor 1-beta	SPCC1450.04/7e-40/---	PTHR11595:SF24/6.7E-112/--	NA	NA
CL4390.Contig4_All	147.39	7.62	4.2737	4.24675	12.0502	1.9358e-33	4.63728e-31	2.8553e-31	Ph	TRUE	gi|720037750|ref|XP_010267773.1|/1.41486e-106/PREDICTED: peroxidase 3 [Nelumbo nucifera]	gi|514767412|ref|XM_004966179.1|/2e-17/PREDICTED: Setaria italica peroxidase 3-like (LOC101776354), mRNA	sp|O23044|PER3_ARATH/1e-95/Peroxidase 3 OS=Arabidopsis thaliana GN=PER3 PE=2 SV=1	vvi:100255112/5e-106/peroxidase 3-like; K00430 peroxidase [EC:1.11.1.7]	NA	PS00435/-/Peroxidases proximal heme-ligand signature.	biological_process:GO:0009409//response to cold;GO:0042538//hyperosmotic salinity response;GO:0055114//oxidation-reduction process;GO:0006979//response to oxidative stress;GO:0009269//response to desiccation;cellular_component:GO:0005634//nucleus;GO:0005737//cytoplasm;GO:0009505//plant-type cell wall;molecular_function:GO:0020037//heme binding;GO:0046872//metal ion binding;GO:0004601//peroxidase …	GO:0009409 GO:0042538 GO:0055114 GO:0006979 GO:0009269 GO:0005634 GO:0005737 GO:0009505 GO:0020037 GO:0046872 GO:0004601
CL4313.Contig8_All	148.87	8.89	4.06573	4.03878	11.9401	7.31412e-33	1.69956e-30	1.04647e-30	Ph	TRUE	gi|719970263|ref|XP_010270865.1|/7.46825e-25/PREDICTED: leucine-rich repeat extensin-like protein 3 isoform X2 [Nelumbo nucifera]	NA	sp|Q9T0K5|LRX3_ARATH/8e-16/Leucine-rich repeat extensin-like protein 3 OS=Arabidopsis thaliana GN=LRX3 PE=1 SV=1	zma:100383202/1e-11/uncharacterized LOC100383202; K13095 splicing factor 1	Rv2560/1e-07/---	NA	NA	NA	K15078	AT2G30350
CL1783.Contig4_All	6.15	136.74	-4.47471	-4.50166	-11.8821	1.46624e-32	3.3845e-30	2.08393e-30	Pr	TRUE	gi|720016620|ref|XP_010261207.1|/0/PREDICTED: L-ascorbate oxidase [Nelumbo nucifera]	gi|116640643|emb|CT836585.1|/3e-31/Oryza sativa (indica cultivar-group) cDNA clone:OSIGCRA202B22, full insert sequence	sp|P14133|ASO_CUCSA/3e-175/L-ascorbate oxidase OS=Cucumis sativus PE=1 SV=1	vvi:100251280/0.0/L-ascorbate oxidase-like; K00423 L-ascorbate oxidase [EC:1.10.3.3]	YMR058w/8e-52/---	PF07732/7.1E-38/Multicopper oxidase	biological_process:GO:0055114//oxidation-reduction process;cellular_component:GO:0005576//extracellular region;molecular_function:GO:0005507//copper ion binding;GO:0008447//L-ascorbate oxidase activity;	GO:0055114 GO:0005576 GO:0005507 GO:0008447
CL3992.Contig7_All	195.89	0	10.2578	10.2308	11.8649	1.80092e-32	4.12968e-30	2.54276e-30	Ph	TRUE	gi|702400075|ref|XP_010066154.1|/1.21385e-57/PREDICTED: glycine-rich RNA-binding, abscisic acid-inducible protein-like [Eucalyptus grandis]	gi|242383506|emb|FP092350.1|/3e-58/Phyllostachys edulis cDNA clone: bphyem203k04, full insert sequence	sp|P49311|GRP2_SINAL/3e-54/Glycine-rich RNA-binding protein GRP2A OS=Sinapis alba PE=2 SV=1	osa:4328758/3e-23/Os02g0221500; K12741 heterogeneous nuclear ribonucleoprotein A1/A3	SPAC140.02/7e-17/---	PS50102/19.502/Eukaryotic RNA Recognition Motif (RRM) profile.	biological_process:GO:0006406//mRNA export from nucleus;GO:0016310//phosphorylation;GO:0032508//DNA duplex unwinding;GO:0010228//vegetative to reproductive phase transition of meristem;GO:0009651//response to salt stress;GO:0045087//innate immune response;GO:0007623//circadian rhythm;GO:0009409//response to cold;GO:0010043//response to zinc ion;GO:0009737//response to abscisic acid;GO:0046686//re…	GO:0006406 GO:0016310 GO:0032508 GO:0010228 GO:0009651 GO:0045087 GO:0007623 GO:0009409 GO:0010043 GO:0009737 GO:0046686 GO:0010501 GO:0010119 GO:0005777 GO:0005730 GO:0005886 GO:0009507 GO:0005618 GO:0003690 GO:0003697 GO:0000166 GO:0016301	K01051	AT1G02810
CL3968.Contig2_All	10.87	148.8	-3.77495	-3.8019	-11.8179	3.15424e-32	7.16227e-30	4.41001e-30	Pr	TRUE	gi|661877530|emb|CDP18653.1|/8.95531e-79/unnamed protein product [Coffea canephora]	gi|242380803|emb|FP096636.1|/1e-26/Phyllostachys edulis cDNA clone: bphylf055j24, full insert sequence	sp|P93788|REMO_SOLTU/8e-16/Remorin OS=Solanum tuberosum PE=1 SV=1	vvi:100246062/1e-17/cyclin-dependent kinase G-2-like; K08818 cell division cycle 2-like [EC:2.7.11.22]	Rv3876/2e-06/---	PTHR31471/9.6E-97/--	NA	NA	K14440	AT1G48310
CL851.Contig8_All	154.71	12	3.68846	3.66151	11.7806	4.91347e-32	1.10847e-29	6.82517e-30	Ph	TRUE	gi|449506899|ref|XP_004162878.1|/5.64863e-81/PREDICTED: uncharacterized LOC101211761 [Cucumis sativus]	gi|116633712|emb|CT833494.1|/1e-21/Oryza sativa (indica cultivar-group) cDNA clone:OSIGCSN086G17, full insert sequence	NA	NA	NA	NA	NA	NA
CL5011.Contig1_All	465.09	169.19	1.45887	1.43192	11.7571	6.49595e-32	1.46075e-29	8.99425e-30	Ph	TRUE	gi|673911914|gb|AIK66518.1|/4.74513e-120/putative aquaporin [Vitis vinifera]	gi|257219862|gb|FJ861241.1|/8e-33/Daucus carota tonoplast aquaporin 2;1 (TIP2;1) mRNA, complete cds	sp|Q41975|TIP22_ARATH/4e-117/Probable aquaporin TIP2-2 OS=Arabidopsis thaliana GN=TIP2-2 PE=1 SV=2	aly:ARALYDRAFT_493143/6e-117/DELTA-TIP2/TIP2_2; K09873 aquaporin TIP	SP1778/9e-28/---	PF00230/3.8E-76/Major intrinsic protein	biological_process:GO:0006833//water transport;GO:0072489//methylammonium transmembrane transport;GO:0010167//response to nitrate;GO:0015706//nitrate transport;cellular_component:GO:0009705//plant-type vacuole membrane;GO:0042807//central vacuole;GO:0016021//integral component of membrane;GO:0005886//plasma membrane;GO:0009507//chloroplast;molecular_function:GO:0015200//methylammonium transmembra…	GO:0006833 GO:0072489 GO:0010167 GO:0015706 GO:0009705 GO:0042807 GO:0016021 GO:0005886 GO:0009507 GO:0015200 GO:0015250
CL1338.Contig4_All	16.48	162.43	-3.30103	-3.32798	-11.7333	8.59905e-32	1.92746e-29	1.18679e-29	Pr	TRUE	gi|645236470|ref|XP_008224753.1|/9.6091e-18/PREDICTED: uncharacterized protein LOC103324472 [Prunus mume]	NA	NA	gmx:100803229/1e-11/probable pectate lyase 16-like; K01728 pectate lyase [EC:4.2.2.2]	NA	PF04885/1.9E-18/Stigma-specific protein, Stig1	NA	NA	K13091	AT2G16940
CL5724.Contig1_All	140.93	0	7.76032	7.73337	11.7266	9.31591e-32	2.08145e-29	1.28161e-29	Ph	TRUE	gi|470134582|ref|XP_004303127.1|/4.7778e-97/PREDICTED: trans-resveratrol di-O-methyltransferase-like [Fragaria vesca subsp. vesca]	gi|470134581|ref|XM_004303079.1|/2e-06/PREDICTED: Fragaria vesca subsp. vesca trans-resveratrol di-O-methyltransferase-like (LOC101312070), mRNA	sp|B6VJS4|ROMT_VITVI/8e-89/Trans-resveratrol di-O-methyltransferase OS=Vitis vinifera GN=ROMT PE=1 SV=2	vvi:100233030/2e-88/OMT2.1; O-methyltransferase; K16040 trans-resveratrol di-O-methyltransferase [EC:2.1.1.240]	Rv0567/1e-06/---	PF00891/1.3E-75/O-methyltransferase	molecular_function:GO:0008168//methyltransferase activity;	GO:0008168	K01653	AT2G31810
CL2215.Contig4_All	128.18	2.84	5.49614	5.46919	11.7094	1.14145e-31	2.52604e-29	1.55535e-29	Ph	TRUE	gi|162459183|ref|NP_001104896.1|/1.26951e-103/aquaporin TIP1-1 [Zea mays] &gt;gi|75278333|sp|O64964.1|TIP11_MAIZE RecName: Full=Aquaporin TIP1-1; AltName: Full=Tonoplast intrinsic protein 1-1; AltName: Full=ZmTIP1-1; AltName: Full=ZmTIP1;1; Short=ZmTIP1 [Zea mays] &gt;gi|3004950|gb|AAC09245.1| tonoplast intrinsic protein [Zea mays] &gt;gi|29650731|gb|AAO86709.1| tonoplast water channel [Zea mays]…	gi|156764194|dbj|AK287579.1|/1e-74/Oryza sativa Japonica Group cDNA, clone: J065039C04, full insert sequence	sp|O64964|TIP11_MAIZE/2e-105/Aquaporin TIP1-1 OS=Zea mays GN=TIP1-1 PE=2 SV=1	ath:AT2G36830/5e-99/GAMMA-TIP; aquaporin TIP1-1; K09873 aquaporin TIP	mll6943/5e-25/---	PR00783/1.5E-53/Major intrinsic protein family signature	biological_process:GO:0006833//water transport;GO:0030104//water homeostasis;GO:0042742//defense response to bacterium;GO:0080170//hydrogen peroxide transmembrane transport;GO:0071918//urea transmembrane transport;cellular_component:GO:0005783//endoplasmic reticulum;GO:0009705//plant-type vacuole membrane;GO:0042807//central vacuole;GO:0000326//protein storage vacuole;GO:0043674//columella;GO:001…	GO:0006833 GO:0030104 GO:0042742 GO:0080170 GO:0071918 GO:0005783 GO:0009705 GO:0042807 GO:0000326 GO:0043674 GO:0016021 GO:0009941 GO:0005886 GO:0015204
CL486.Contig3_All	146.32	0	8.19298	8.16603	11.7058	1.18996e-31	2.62507e-29	1.61633e-29	Ph	TRUE	gi|719989697|ref|XP_010252730.1|/1.6491e-27/PREDICTED: stress-associated endoplasmic reticulum protein 2-like [Nelumbo nucifera]	gi|242374329|emb|FP095490.1|/6e-29/Phyllostachys edulis cDNA clone: bphyst019o06, full insert sequence	NA	NA	NA	PF06624/6.1E-23/Ribosome associated membrane protein RAMP4	cellular_component:GO:0016020//membrane;	GO:0016020	K12619	AT1G54490
CL2295.Contig1_All	134.09	5.5	4.60763	4.58068	11.7003	1.26989e-31	2.79256e-29	1.71946e-29	Ph	TRUE	gi|719994340|ref|XP_010254147.1|/0/PREDICTED: aldehyde dehydrogenase family 2 member C4-like [Nelumbo nucifera]	gi|151426932|dbj|AK248981.1|/2e-37/Hordeum vulgare subsp. vulgare cDNA clone: FLbaf12m08, mRNA sequence	sp|Q56YU0|AL2C4_ARATH/0.0/Aldehyde dehydrogenase family 2 member C4 OS=Arabidopsis thaliana GN=ALDH2C4 PE=1 SV=2	osa:4326375/0.0/Os01g0591000; K12355 coniferyl-aldehyde dehydrogenase [EC:1.2.1.68]	SPAC9E9.09c/3e-134/---	PTHR11699/0.0/--	biological_process:GO:0055114//oxidation-reduction process;molecular_function:GO:0001758//retinal dehydrogenase activity;	GO:0055114 GO:0001758
CL500.Contig17_All	313.17	84.04	1.8978	1.87085	11.6808	1.59756e-31	3.49109e-29	2.14956e-29	Ph	TRUE	gi|565398200|ref|XP_006364666.1|/0/PREDICTED: uncharacterized protein LOC102596521 isoform X2 [Solanum tuberosum]	gi|1015936|emb|X91836.1|/1e-100/V.unguiculata Ext26G gene	sp|Q9M1G9|EXTN2_ARATH/0.0/Extensin-2 OS=Arabidopsis thaliana GN=EXT2 PE=2 SV=1	bdi:100841250/4e-42/DNA-directed RNA polymerase II subunit RPB1-like; K03006 DNA-directed RNA polymerase II subunit RPB1 [EC:2.7.7.6]	XF0818/6e-29/---	PR01217/1.2E-12/Proline rich extensin signature	NA	NA	K15174	AT1G79730
CL65.Contig5_All	172.66	19.27	3.16351	3.13656	11.6764	1.68303e-31	3.65496e-29	2.25046e-29	Ph	TRUE	gi|645218539|ref|XP_008231130.1|/5.39871e-72/PREDICTED: somatic embryogenesis receptor kinase 2 [Prunus mume]	gi|470110935|ref|XM_004291666.1|/5e-39/PREDICTED: Fragaria vesca subsp. vesca somatic embryogenesis receptor kinase 1-like (LOC101297696), mRNA	sp|Q94F62|BAK1_ARATH/7e-55/BRASSINOSTEROID INSENSITIVE 1-associated receptor kinase 1 OS=Arabidopsis thaliana GN=BAK1 PE=1 SV=2	ath:AT4G33430/2e-54/BAK1; BRASSINOSTEROID INSENSITIVE 1-associated receptor kinase 1; K13416 brassinosteroid insensitive 1-associated receptor kinase 1 [EC:2.7.10.1 2.7.11.1]	YJL005w_1/2e-06/---	PF13504/7.4/Leucine rich repeat	biological_process:GO:0016310//phosphorylation;GO:0055114//oxidation-reduction process;molecular_function:GO:0032440//2-alkenal reductase [NAD(P)] activity;GO:0016301//kinase activity;	GO:0016310 GO:0055114 GO:0032440 GO:0016301	K12373	AT1G05590
CL1314.Contig2_All	135.62	0	7.40535	7.3784	11.6718	1.77565e-31	3.84412e-29	2.36693e-29	Ph	TRUE	gi|720005983|ref|XP_010257836.1|/1.33246e-140/PREDICTED: S-adenosylmethionine decarboxylase proenzyme [Nelumbo nucifera]	gi|501526007|gb|KC632099.1|/3e-27/Momordica charantia S-adenosylmenthionine decarboxylase mRNA, complete cds	sp|Q96471|DCAM_IPONI/1e-125/S-adenosylmethionine decarboxylase proenzyme OS=Ipomoea nil GN=SAMDC PE=3 SV=1	gmx:100800410/1e-141/S-adenosylmethionine decarboxylase proenzyme-like; K01611 S-adenosylmethionine decarboxylase [EC:4.1.1.50]	NA	PTHR11570/2.9E-135/--	biological_process:GO:0006596//polyamine biosynthetic process;molecular_function:GO:0016831//carboxy-lyase activity;	GO:0006596 GO:0016831
CL1618.Contig3_All	2.06	124.33	-5.91539	-5.94234	-11.6518	2.24684e-31	4.80452e-29	2.95828e-29	Pr	TRUE	gi|590627077|ref|XP_007026351.1|/7.04945e-49/Heavy metal transport/detoxification superfamily protein, putative isoform 1 [Theobroma cacao] &gt;gi|508781717|gb|EOY28973.1| Heavy metal transport/detoxification superfamily protein, putative isoform 1 [Theobroma cacao]	NA	sp|P40603|APG_BRANA/6e-24/Anther-specific proline-rich protein APG (Fragment) OS=Brassica napus GN=APG PE=2 SV=1	gmx:100776781/2e-12/probable pectinesterase/pectinesterase inhibitor 25-like; K01051 pectinesterase [EC:3.1.1.11]	XF0818/3e-19/---	PTHR22814:SF79/1.9E-27/--	NA	NA	K13044
CL3251.Contig11_All	126.3	377.1	-1.57809	-1.60504	-11.6235	3.13101e-31	6.63413e-29	4.08482e-29	Pr	TRUE	gi|720011756|ref|XP_010259661.1|/5.4122e-48/PREDICTED: glutathione S-transferase F13 [Nelumbo nucifera]	gi|242389039|emb|FP100271.1|/6e-07/Phyllostachys edulis cDNA clone: bphyst003j16, full insert sequence	sp|Q9LZI9|GSTFD_ARATH/2e-40/Glutathione S-transferase F13 OS=Arabidopsis thaliana GN=GSTF13 PE=3 SV=1	vvi:100242506/2e-47/glutathione S-transferase F13-like; K00799 glutathione S-transferase [EC:2.5.1.18]	sll0067/1e-09/---	PS50404/25.966/Soluble glutathione S-transferase N-terminal domain profile.	molecular_function:GO:0016740//transferase activity;	GO:0016740	K13420	AT5G46330
CL3232.Contig2_All	137.63	0	7.84162	7.81467	11.5465	7.69163e-31	1.61501e-28	9.94407e-29	Ph	TRUE	gi|643722052|gb|KDP31931.1|/3.28168e-46/hypothetical protein JCGZ_12392 [Jatropha curcas]	gi|359480672|ref|XM_002282420.2|/6e-09/PREDICTED: Vitis vinifera uncharacterized LOC100250717 (LOC100250717), mRNA	sp|Q7G6K7|FH3_ORYSJ/2e-06/Formin-like protein 3 OS=Oryza sativa subsp. japonica GN=FH3 PE=2 SV=2	NA	NA	PF07939/8.6E-22/Protein of unknown function (DUF1685)	NA	NA	K12418
CL4443.Contig3_All	42.05	218.64	-2.37838	-2.40533	-11.5451	7.81684e-31	1.63637e-28	1.00756e-28	Pr	TRUE	gi|568881960|ref|XP_006493817.1|/9.76035e-44/PREDICTED: uncharacterized protein LOC102619681 [Citrus sinensis]	NA	sp|P37218|H1_SOLLC/3e-07/Histone H1 OS=Solanum lycopersicum PE=3 SV=1	NA	SP0117/2e-11/---	PS50297/12.541/Ankyrin repeat region circular profile.	NA	NA	K00844	AT1G47840
CL2022.Contig2_All	15.55	154.59	-3.31346	-3.34041	-11.4647	1.98469e-30	4.10543e-28	2.52783e-28	Pr	TRUE	gi|703157783|ref|XP_010111816.1|/4.49005e-73/hypothetical protein L484_020605 [Morus notabilis] &gt;gi|587945374|gb|EXC31781.1| hypothetical protein L484_020605 [Morus notabilis]	gi|449523234|ref|XM_004168581.1|/2e-07/PREDICTED: Cucumis sativus uncharacterized LOC101231712 (LOC101231712), mRNA	sp|P10388|GLT5_WHEAT/2e-22/Glutenin, high molecular weight subunit DX5 OS=Triticum aestivum GN=GLU-1D-1D PE=3 SV=5	ath:AT2G29210/4e-09/serine/arginine repetitive matrix protein 1; K13171 serine/arginine repetitive matrix protein 1	Cgl1939/6e-08/---	NA	NA	NA	K07964
CL467.Contig18_All	173.75	0	9.9148	9.88785	11.461	2.07091e-30	4.2711e-28	2.62984e-28	Ph	TRUE	gi|698513431|ref|XP_009801656.1|/3.06414e-59/PREDICTED: aquaporin NIP2-1-like [Nicotiana sylvestris]	gi|470140835|ref|XM_004306095.1|/3e-08/PREDICTED: Fragaria vesca subsp. vesca aquaporin NIP2-1-like (LOC101297574), mRNA	sp|Q6Z2T3|NIP21_ORYSJ/2e-56/Aquaporin NIP2-1 OS=Oryza sativa subsp. japonica GN=NIP2-1 PE=1 SV=1	osa:4330713/5e-56/Os02g0745100; K09874 aquaporin NIP	AF1426/4e-17/---	PR00783/1.4E-26/Major intrinsic protein family signature	biological_process:GO:0015708//silicate transport;cellular_component:GO:0048226//Casparian strip;GO:0016021//integral component of membrane;molecular_function:GO:0015115//silicate transmembrane transporter activity;	GO:0015708 GO:0048226 GO:0016021 GO:0015115	K09874	AT1G31885
CL1650.Contig8_All	8.34	134.11	-4.00723	-4.03418	-11.4351	2.79086e-30	5.72208e-28	3.52325e-28	Pr	TRUE	gi|720068209|ref|XP_010277033.1|/8.37987e-20/PREDICTED: heavy metal-associated isoprenylated plant protein 26-like isoform X1 [Nelumbo nucifera]	gi|359483521|ref|XM_002273705.2|/3e-07/PREDICTED: Vitis vinifera uncharacterized LOC100266966 (LOC100266966), mRNA	sp|Q9SZN7|HIP26_ARATH/8e-08/Heavy metal-associated isoprenylated plant protein 26 OS=Arabidopsis thaliana GN=HIPP26 PE=1 SV=1	mtr:MTR_7g013660/5e-06/Copper transport protein ATOX1; K07213 copper chaperone	NA	PS50846/10.749/Heavy-metal-associated domain profile.	biological_process:GO:0030001//metal ion transport;molecular_function:GO:0046872//metal ion binding;	GO:0030001 GO:0046872	K10760	AT1G25410
CL5434.Contig6_All	0	136.27	-8.09032	-8.11727	-11.4308	2.93522e-30	6.00042e-28	3.69463e-28	Pr	TRUE	gi|720071654|ref|XP_010278124.1|/2.09487e-37/PREDICTED: histone H1-like [Nelumbo nucifera]	gi|554789260|dbj|AK426906.1|/5e-20/Brachypodium distachyon mRNA, clone: PL016C01-A-017_G13	sp|P08283|H1_PEA/3e-28/Histone H1 OS=Pisum sativum PE=2 SV=1	pop:POPTR_559654/9e-34/HON904; histone H1; K11275 histone H1/5	NA	PS51504/30.027/Linker histone H1/H5 globular (H15) domain profile.	cellular_component:GO:0043229//intracellular organelle;	GO:0043229	K01934	AT1G76730
CL215.Contig6_All	135.47	0	8.08183	8.05488	11.3262	9.73226e-30	1.96648e-27	1.21082e-27	Ph	TRUE	gi|397603477|gb|EJK58439.1|/1.11491e-34/hypothetical protein THAOC_21441 [Thalassiosira oceanica]	gi|6740091|gb|AF218201.1|AF218201/9e-65/Brevilegnia bispora large subunit ribosomal RNA gene, partial sequence	NA	NA	NA	NA	NA	NA
CL1314.Contig1_All	4.48	120.86	-4.75369	-4.78064	-11.3033	1.26446e-29	2.52566e-27	1.55512e-27	Pr	TRUE	gi|720005983|ref|XP_010257836.1|/1.80028e-139/PREDICTED: S-adenosylmethionine decarboxylase proenzyme [Nelumbo nucifera]	gi|501526007|gb|KC632099.1|/3e-27/Momordica charantia S-adenosylmenthionine decarboxylase mRNA, complete cds	sp|Q96471|DCAM_IPONI/2e-124/S-adenosylmethionine decarboxylase proenzyme OS=Ipomoea nil GN=SAMDC PE=3 SV=1	gmx:100800410/1e-141/S-adenosylmethionine decarboxylase proenzyme-like; K01611 S-adenosylmethionine decarboxylase [EC:4.1.1.50]	NA	PTHR11570/3.4E-135/--	biological_process:GO:0006596//polyamine biosynthetic process;molecular_function:GO:0016831//carboxy-lyase activity;	GO:0006596 GO:0016831	K14497	AT1G07430
CL3945.Contig2_All	0	131.6	-8.04002	-8.06697	-11.2613	2.03701e-29	4.04557e-27	2.49097e-27	Pr	TRUE	gi|586716506|ref|XP_006847813.1|/1.07732e-45/hypothetical protein AMTR_s00029p00039560 [Amborella trichopoda] &gt;gi|548851118|gb|ERN09394.1| hypothetical protein AMTR_s00029p00039560 [Amborella trichopoda]	gi|337263621|gb|JN000004.1|/3e-06/Pandanus amaryllifolius mannose-binding lectin mRNA, complete cds	sp|P30617|LEC_GALNI/6e-22/Mannose-specific lectin OS=Galanthus nivalis PE=1 SV=1	NA	NA	PF01453/1.3E-14/D-mannose binding lectin	NA	NA
CL840.Contig1_All	171.64	22.38	2.9391	2.91215	11.2376	2.66629e-29	5.26536e-27	3.24203e-27	Ph	TRUE	gi|124226|sp|P24922.1|IF5A2_NICPL/5.59988e-84/RecName: Full=Eukaryotic translation initiation factor 5A-2; Short=eIF-5A-2; AltName: Full=eIF-4D [Nicotiana plumbaginifolia] &gt;gi|19702|emb|CAA45104.1| eukaryotic initiation factor 5A (2) [Nicotiana plumbaginifolia] &gt;gi|662552205|gb|AIE54305.1| eukaryotic translation initiation factor 5A-3 [Nicotiana tabacum]	gi|242385265|emb|FP093316.1|/1e-123/Phyllostachys edulis cDNA clone: bphylf037b03, full insert sequence	sp|P24922|IF5A2_NICPL/8e-86/Eukaryotic translation initiation factor 5A-2 OS=Nicotiana plumbaginifolia GN=EIF-5A2 PE=2 SV=1	gmx:100499632/1e-84/eukaryotic translation initiation factor 5A3; K03263 translation initiation factor 5A	YJR047c/1e-50/---	PTHR11673/9.0E-106/--	biological_process:GO:0006413//translational initiation;GO:0006452//translational frameshifting;GO:0045905//positive regulation of translational termination;GO:0008612//peptidyl-lysine modification to peptidyl-hypusine;GO:0045901//positive regulation of translational elongation;molecular_function:GO:0043022//ribosome binding;GO:0003743//translation initiation factor activity;GO:0003746//translati…	GO:0006413 GO:0006452 GO:0045905 GO:0008612 GO:0045901 GO:0043022 GO:0003743 GO:0003746	K11643	AT2G25170
CL3945.Contig3_All	120.32	1.15	6.7091	6.68215	11.2331	2.80557e-29	5.52474e-27	3.40174e-27	Ph	TRUE	gi|586716506|ref|XP_006847813.1|/1.04307e-45/hypothetical protein AMTR_s00029p00039560 [Amborella trichopoda] &gt;gi|548851118|gb|ERN09394.1| hypothetical protein AMTR_s00029p00039560 [Amborella trichopoda]	gi|123652975|emb|AM458473.1|/2e-08/Vitis vinifera contig VV78X094999.4, whole genome shotgun sequence	sp|P30617|LEC_GALNI/1e-21/Mannose-specific lectin OS=Galanthus nivalis PE=1 SV=1	NA	NA	SM00108/3.7E-29/Bulb-type mannose-specific lectin	NA	NA	K03514	AT5G53770
CL1237.Contig8_All	1.26	117.06	-6.53768	-6.56463	-11.2132	3.51358e-29	6.8801e-27	4.23627e-27	Pr	TRUE	gi|297736022|emb|CBI24060.3|/3.63975e-33/unnamed protein product [Vitis vinifera]	gi|349731491|emb|FQ394612.1|/1e-10/Vitis vinifera clone SS0AFA1YL24	sp|Q9FPQ6|GP1_CHLRE/4e-08/Vegetative cell wall protein gp1 OS=Chlamydomonas reinhardtii GN=GP1 PE=1 SV=1	vcn:VOLCADRAFT_99471/8e-08/hypothetical protein; K01115 phospholipase D [EC:3.1.4.4]	Rv2587c/6e-06/---	PF04570/3.1E-22/Protein of unknown function (DUF581)	NA	NA
CL2208.Contig4_All	3.34	115.22	-5.1084	-5.13535	-11.1484	7.28676e-29	1.40321e-26	8.63993e-27	Pr	TRUE	gi|24416618|dbj|BAC22500.1|/1.8623e-09/resistant specific protein-2 [Vigna radiata]	NA	sp|Q08298|RD22_ARATH/7e-08/Dehydration-responsive protein RD22 OS=Arabidopsis thaliana GN=RD22 PE=2 SV=1	NA	NA	NA	NA	NA	K14406	AT5G60940
CL654.Contig12_All	167.08	0	10.0283	10.0013	11.1465	7.44663e-29	1.43004e-26	8.80515e-27	Ph	TRUE	gi|358346026|ref|XP_003637074.1|/3.18063e-91/Cell wall-associated hydrolase, partial [Medicago truncatula]	gi|112253730|gb|DQ887677.1|/0.0/Piper cenocladum chloroplast, complete genome	sp|Q3BAI2|YCX91_PHAAO/2e-14/Uncharacterized protein ORF91 OS=Phalaenopsis aphrodite subsp. formosana PE=4 SV=1	NA	NA	NA	cellular_component:GO:0005739//mitochondrion;GO:0009507//chloroplast;	GO:0005739 GO:0009507	K06167	AT4G03610
CL3251.Contig1_All	179.85	27.31	2.71929	2.69234	11.0479	2.2444e-28	4.22856e-26	2.60365e-26	Ph	TRUE	gi|720011756|ref|XP_010259661.1|/5.06555e-86/PREDICTED: glutathione S-transferase F13 [Nelumbo nucifera]	gi|514786802|ref|XM_004971121.1|/7e-08/PREDICTED: Setaria italica glutathione S-transferase 3-like (LOC101771251), mRNA	sp|Q9LZI9|GSTFD_ARATH/5e-74/Glutathione S-transferase F13 OS=Arabidopsis thaliana GN=GSTF13 PE=3 SV=1	vvi:100242506/3e-78/glutathione S-transferase F13-like; K00799 glutathione S-transferase [EC:2.5.1.18]	YPO1314/8e-18/---	PTHR11260/4.4E-106/--	biological_process:GO:0009407//toxin catabolic process;cellular_component:GO:0005737//cytoplasm;molecular_function:GO:0004364//glutathione transferase activity;	GO:0009407 GO:0005737 GO:0004364	K00517	AT1G01190
CL2635.Contig1_All	175.47	25.71	2.77082	2.74387	11.0225	2.97676e-28	5.53359e-26	3.40719e-26	Ph	TRUE	gi|695046436|ref|XP_009411048.1|/3.58667e-42/PREDICTED: cysteine-rich and transmembrane domain-containing protein A [Musa acuminata subsp. malaccensis]	gi|210145491|dbj|AK244182.1|/3e-09/Glycine max cDNA, clone: GMFL01-02-F03	sp|Q8S8M0|CYT1A_ARATH/2e-33/CYSTM1 family protein A OS=Arabidopsis thaliana GN=At2g41420 PE=3 SV=1	cre:CHLREDRAFT_196073/3e-10/nuclear pre-mRNA splicing factor, component of splicing factor 3b; K12831 splicing factor 3B subunit 4	Rv1078/4e-07/---	NA	NA	NA	K12126	AT1G09530
CL5861.Contig1_All	290.9	81.31	1.83902	1.81207	11.0157	3.21026e-28	5.936e-26	3.65496e-26	Ph	TRUE	gi|719975149|ref|XP_010246779.1|/8.69315e-69/PREDICTED: protein YLS9-like [Nelumbo nucifera]	NA	sp|Q9SJ52|YLS9_ARATH/8e-56/Protein YLS9 OS=Arabidopsis thaliana GN=YLS9 PE=2 SV=1	ath:AT1G32270/5e-25/ATSYP24; syntaxin 7; K08488 syntaxin 7	NA	PTHR31415:SF4/3.2E-85/--	NA	NA
CL500.Contig11_All	118.53	346.59	-1.54798	-1.57493	-10.9914	4.20483e-28	7.73401e-26	4.76205e-26	Pr	TRUE	gi|565398200|ref|XP_006364666.1|/3.87432e-170/PREDICTED: uncharacterized protein LOC102596521 isoform X2 [Solanum tuberosum]	gi|502121684|ref|XM_004497353.1|/2e-69/PREDICTED: Cicer arietinum extensin-2-like (LOC101500219), mRNA	sp|Q9M1G9|EXTN2_ARATH/1e-97/Extensin-2 OS=Arabidopsis thaliana GN=EXT2 PE=2 SV=1	bdi:100841250/2e-35/DNA-directed RNA polymerase II subunit RPB1-like; K03006 DNA-directed RNA polymerase II subunit RPB1 [EC:2.7.7.6]	SPBC28F2.12/1e-29/---	PR01217/2.6E-16/Proline rich extensin signature	NA	NA	K06694	AT2G03430
CL4741.Contig3_All	27.56	174.22	-2.66026	-2.68721	-10.9645	5.66439e-28	1.03368e-25	6.36463e-26	Pr	TRUE	gi|359495915|ref|XP_002273532.2|/0/PREDICTED: copper methylamine oxidase-like [Vitis vinifera] &gt;gi|296083412|emb|CBI23365.3| unnamed protein product [Vitis vinifera]	gi|359495914|ref|XM_002273496.2|/0.0/PREDICTED: Vitis vinifera copper methylamine oxidase-like (LOC100249520), mRNA	sp|Q43077|AMO_PEA/4e-65/Primary amine oxidase OS=Pisum sativum PE=1 SV=1	gmx:100783091/0.0/primary amine oxidase-like; K00276 primary-amine oxidase [EC:1.4.3.21]	mll6250/4e-136/---	PF01179/8.7E-164/Copper amine oxidase, enzyme domain	biological_process:GO:0009308//amine metabolic process;GO:0055114//oxidation-reduction process;molecular_function:GO:0008131//primary amine oxidase activity;GO:0005507//copper ion binding;GO:0048038//quinone binding;	GO:0009308 GO:0055114 GO:0008131 GO:0005507 GO:0048038
CL4076.Contig7_All	0	115.44	-7.1373	-7.16425	-10.9531	6.42247e-28	1.16896e-25	7.1976e-26	Pr	TRUE	gi|357479883|ref|XP_003610227.1|/7.18817e-32/Ycf68 [Medicago truncatula]	gi|556698|emb|X70783.1|/0.0/C.nucifera organelle 16S rRNA gene	NA	NA	NA	NA	cellular_component:GO:0009536//plastid;	GO:0009536	K01099
CL1501.Contig1_All	2.56	110.01	-5.42535	-5.4523	-10.9477	6.81641e-28	1.23743e-25	7.61919e-26	Pr	TRUE	gi|593694624|ref|XP_007147833.1|/5.59496e-20/hypothetical protein PHAVU_006G158900g [Phaseolus vulgaris] &gt;gi|561021056|gb|ESW19827.1| hypothetical protein PHAVU_006G158900g [Phaseolus vulgaris]	NA	sp|Q84ZL0|FH5_ORYSJ/2e-06/Formin-like protein 5 OS=Oryza sativa subsp. japonica GN=FH5 PE=2 SV=2	osa:4325394/1e-06/Os01g0959000; K14325 RNA-binding protein with serine-rich domain 1	NA	NA	NA	NA
CL3390.Contig6_All	166.76	23.11	2.85118	2.82423	10.9072	1.06523e-27	1.91384e-25	1.17841e-25	Ph	TRUE	gi|695081601|ref|XP_009388329.1|/1.91257e-115/PREDICTED: polyphenol oxidase, chloroplastic-like [Musa acuminata subsp. malaccensis]	gi|46946549|gb|AY596268.1|/1e-11/Triticum aestivum polyphenol oxidase mRNA, partial cds	sp|P43311|PPO_VITVI/5e-111/Polyphenol oxidase, chloroplastic OS=Vitis vinifera PE=1 SV=1	vvi:100256583/3e-109/polyphenol oxidase, chloroplastic-like; K00422 polyphenol oxidase [EC:1.10.3.1]	NA	PR00092/8.3E-16/Tyrosinase copper-binding domain signature	NA	NA
CL2022.Contig6_All	0	122.33	-8.05493	-8.08188	-10.8494	2.00658e-27	3.56833e-25	2.19712e-25	Pr	TRUE	gi|719993794|ref|XP_010253988.1|/6.97075e-61/PREDICTED: RNA polymerase-associated protein CTR9 homolog [Nelumbo nucifera]	NA	sp|Q9SZN7|HIP26_ARATH/5e-11/Heavy metal-associated isoprenylated plant protein 26 OS=Arabidopsis thaliana GN=HIPP26 PE=1 SV=1	mtr:MTR_7g013660/5e-10/Copper transport protein ATOX1; K07213 copper chaperone	NA	NA	NA	NA
CL1862.Contig4_All	0	119.66	-7.9028	-7.92975	-10.8096	3.09875e-27	5.42749e-25	3.34186e-25	Pr	TRUE	gi|702480321|ref|XP_010033015.1|/1.10532e-88/PREDICTED: uncharacterized protein LOC104422397 [Eucalyptus grandis] &gt;gi|702480325|ref|XP_010033016.1| PREDICTED: uncharacterized protein LOC104422397 [Eucalyptus grandis] &gt;gi|702480329|ref|XP_010033017.1| PREDICTED: uncharacterized protein LOC104422397 [Eucalyptus grandis] &gt;gi|629086180|gb|KCW52537.1| hypothetical protein EUGRSUZ_J01924 [Euca…	gi|226492800|ref|NM_001149492.1|/6e-13/Zea mays uncharacterized LOC100275415 (LOC100275415), mRNA	sp|Q9C6S1|FH14_ARATH/3e-12/Formin-like protein 14 OS=Arabidopsis thaliana GN=FH14 PE=3 SV=3	gmx:100804778/7e-09/uncharacterized LOC100804778; K14325 RNA-binding protein with serine-rich domain 1	Cgl1939/1e-06/---	PTHR26312/1.1E-16/--	NA	NA	K09753	AT1G15950
CL3156.Contig2_All	2.68	107.45	-5.32529	-5.35224	-10.8068	3.19743e-27	5.58629e-25	3.43963e-25	Pr	TRUE	gi|672141126|ref|XP_008794380.1|/0/PREDICTED: probable serine incorporator [Phoenix dactylifera]	gi|359483131|ref|XM_002270574.2|/2e-31/PREDICTED: Vitis vinifera probable serine incorporator-like (LOC100262087), mRNA	NA	NA	NA	PTHR10383:SF20/2.2E-240/--	cellular_component:GO:0016020//membrane;	GO:0016020
CL31.Contig10_All	0	138.37	-9.29681	-9.32376	-10.7344	7.0152e-27	1.19567e-24	7.36208e-25	Pr	TRUE	gi|574588557|gb|AHG32725.1|/0/ORF3, partial [Dioscorea rotundata]	gi|378748856|gb|JN587221.1|/8e-13/Musa balbisiana endogenous virus badnavirus clone BB117-5 ORFIII-like polyprotein gene, partial cds	sp|Q9STG6|DUT_ARATH/2e-20/Deoxyuridine 5'-triphosphate nucleotidohydrolase OS=Arabidopsis thaliana GN=DUT PE=1 SV=1	cme:CMO126C/3e-24/dUTP pyrophosphatase; K01520 dUTP pyrophosphatase [EC:3.6.1.23]	YIL082w-a_2/8e-47/---	PS50878/11.684/Reverse transcriptase (RT) catalytic domain profile.	NA	NA	K14685	AT2G38460
CL4061.Contig8_All	144.9	0	9.57484	9.54789	10.7197	8.22286e-27	1.39809e-24	8.60842e-25	Ph	TRUE	gi|672148349|ref|XP_008797179.1|/0/PREDICTED: heat shock protein 83-like [Phoenix dactylifera]	gi|225464588|ref|XM_002273986.1|/0.0/PREDICTED: Vitis vinifera heat shock protein 83-like (LOC100257736), mRNA	sp|P51819|HSP83_IPONI/0.0/Heat shock protein 83 OS=Ipomoea nil GN=HSP83A PE=2 SV=1	vvi:100265661/0.0/heat shock protein 83-like; K04079 molecular chaperone HtpG	SPAC926.04c/0.0/---	PS00298/-/Heat shock hsp90 proteins family signature.	biological_process:GO:0006457//protein folding;GO:0042742//defense response to bacterium;GO:0009408//response to heat;GO:0046685//response to arsenic-containing substance;cellular_component:GO:0005618//cell wall;GO:0005829//cytosol;GO:0005886//plasma membrane;molecular_function:GO:0005524//ATP binding;GO:0051082//unfolded protein binding;	GO:0006457 GO:0042742 GO:0009408 GO:0046685 GO:0005618 GO:0005829 GO:0005886 GO:0005524 GO:0051082	K14396	AT5G10350
CL3992.Contig8_All	332.5	108.79	1.61181	1.58486	10.7143	8.72555e-27	1.47995e-24	9.11244e-25	Ph	TRUE	gi|702400075|ref|XP_010066154.1|/6.68397e-59/PREDICTED: glycine-rich RNA-binding, abscisic acid-inducible protein-like [Eucalyptus grandis]	gi|242383506|emb|FP092350.1|/7e-56/Phyllostachys edulis cDNA clone: bphyem203k04, full insert sequence	sp|P49311|GRP2_SINAL/1e-54/Glycine-rich RNA-binding protein GRP2A OS=Sinapis alba PE=2 SV=1	osa:4328758/1e-25/Os02g0221500; K12741 heterogeneous nuclear ribonucleoprotein A1/A3	SPAC140.02/4e-18/---	SM00360/1.0E-27/RNA recognition motif	biological_process:GO:0006406//mRNA export from nucleus;GO:0016310//phosphorylation;GO:0032508//DNA duplex unwinding;GO:0010228//vegetative to reproductive phase transition of meristem;GO:0009651//response to salt stress;GO:0045087//innate immune response;GO:0007623//circadian rhythm;GO:0009409//response to cold;GO:0010043//response to zinc ion;GO:0009737//response to abscisic acid;GO:0046686//re…	GO:0006406 GO:0016310 GO:0032508 GO:0010228 GO:0009651 GO:0045087 GO:0007623 GO:0009409 GO:0010043 GO:0009737 GO:0046686 GO:0010501 GO:0010119 GO:0005777 GO:0005730 GO:0005886 GO:0009507 GO:0005618 GO:0003690 GO:0003697 GO:0000166 GO:0016301	K11128	AT3G03920
CL724.Contig2_All	334.66	110.53	1.59826	1.57131	10.6822	1.23357e-26	2.08213e-24	1.28202e-24	Ph	TRUE	gi|720081031|ref|XP_010242154.1|/1.06273e-33/PREDICTED: E3 ubiquitin-protein ligase RHA1B-like [Nelumbo nucifera]	NA	sp|Q9SUS5|RHA1B_ARATH/4e-10/E3 ubiquitin-protein ligase RHA1B OS=Arabidopsis thaliana GN=RHA1B PE=2 SV=1	vvi:100252838/3e-07/E3 ubiquitin-protein ligase synoviolin-like; K10601 E3 ubiquitin-protein ligase synoviolin [EC:6.3.2.19]	NA	PS50089/11.737/Zinc finger RING-type profile.	NA	NA	K10532	AT5G27730
CL4585.Contig6_All	6.02	112.77	-4.22748	-4.25443	-10.6443	1.85417e-26	3.09221e-24	1.90396e-24	Pr	TRUE	gi|719969044|ref|XP_010267266.1|/0/PREDICTED: phospho-2-dehydro-3-deoxyheptonate aldolase 2, chloroplastic-like [Nelumbo nucifera]	gi|115453340|ref|NM_001056806.1|/1e-112/Oryza sativa Japonica Group Os03g0389700 (Os03g0389700) mRNA, complete cds	sp|P27608|AROF_TOBAC/0.0/Phospho-2-dehydro-3-deoxyheptonate aldolase 1, chloroplastic OS=Nicotiana tabacum GN=DHAPS-1 PE=1 SV=1	pop:POPTR_830232/0.0/DHS3; 2-dehydro-3-deoxyphosphoheptonate aldolase/ 3-deoxy-d-arabino-heptulosonate 7-phosphate synthetase (EC:2.5.1.54); K01626 3-deoxy-7-phosphoheptulonate synthase [EC:2.5.1.54]	PA2843/1e-126/---	PTHR21337/5.4E-297/--	biological_process:GO:0009423//chorismate biosynthetic process;GO:0033587//shikimate biosynthetic process;GO:0009073//aromatic amino acid family biosynthetic process;cellular_component:GO:0016020//membrane;molecular_function:GO:0003849//3-deoxy-7-phosphoheptulonate synthase activity;	GO:0009423 GO:0033587 GO:0009073 GO:0016020 GO:0003849	K08776	AT4G33090
CL3323.Contig7_All	194.43	37.46	2.37583	2.34888	10.6362	2.02102e-26	3.35442e-24	2.06541e-24	Ph	TRUE	gi|672108735|ref|XP_008786518.1|/0/PREDICTED: protein GIGANTEA-like [Phoenix dactylifera] &gt;gi|672108737|ref|XP_008786528.1| PREDICTED: protein GIGANTEA-like [Phoenix dactylifera] &gt;gi|672108739|ref|XP_008786537.1| PREDICTED: protein GIGANTEA-like [Phoenix dactylifera]	gi|225470819|ref|XM_002264719.1|/1e-140/PREDICTED: Vitis vinifera protein GIGANTEA-like (LOC100254197), mRNA	sp|Q9AWL7|GIGAN_ORYSJ/0.0/Protein GIGANTEA OS=Oryza sativa subsp. japonica GN=GI PE=2 SV=2	vvi:100254197/0.0/protein GIGANTEA-like; K12124 GIGANTEA	NA	PR02081/8.3E-171/Protein GIGANTEA signature	biological_process:GO:0010229//inflorescence development;GO:0009637//response to blue light;GO:0009409//response to cold;GO:0042542//response to hydrogen peroxide;GO:0010378//temperature compensation of the circadian clock;GO:0010218//response to far red light;GO:0080167//response to karrikin;GO:0048578//positive regulation of long-day photoperiodism, flowering;cellular_component:GO:0005654//nucl…	GO:0010229 GO:0009637 GO:0009409 GO:0042542 GO:0010378 GO:0010218 GO:0080167 GO:0048578 GO:0005654
CL2041.Contig10_All	158.92	401.56	-1.33731	-1.36426	-10.6298	2.16525e-26	3.58527e-24	2.20755e-24	Pr	TRUE	gi|225440928|ref|XP_002282913.1|/2.12972e-59/PREDICTED: zinc finger A20 and AN1 domain-containing stress-associated protein 4 isoform 1 [Vitis vinifera]	gi|519758277|gb|JX620493.1|/8e-39/Gossypium hirsutum clone NBRI_GE66744 microsatellite sequence	sp|Q9SJM6|SAP4_ARATH/1e-51/Zinc finger A20 and AN1 domain-containing stress-associated protein 4 OS=Arabidopsis thaliana GN=SAP4 PE=1 SV=1	bdi:100845778/5e-06/uncharacterized LOC100845778; K14325 RNA-binding protein with serine-rich domain 1	NA	NA	NA	NA	K05692
CL2829.Contig2_All	111.93	0	7.38422	7.35727	10.6119	2.62265e-26	4.3221e-24	2.66124e-24	Ph	TRUE	gi|296084598|emb|CBI25619.3|/3.03812e-26/unnamed protein product [Vitis vinifera]	gi|349724683|emb|FQ388517.1|/5e-32/Vitis vinifera clone SS0AEB22YN08	sp|P51425|RL39_MAIZE/3e-24/60S ribosomal protein L39 OS=Zea mays GN=RPL39 PE=3 SV=1	vvi:100247501/2e-25/60S ribosomal protein L39-3-like; K02924 large subunit ribosomal protein L39e	SPCC663.04/7e-17/---	NA	biological_process:GO:0006412//translation;cellular_component:GO:0005840//ribosome;molecular_function:GO:0003735//structural constituent of ribosome;	GO:0006412 GO:0005840 GO:0003735	K06268	AT1G64480
CL2316.Contig1_All	199.1	40.02	2.3147	2.28775	10.5948	3.15067e-26	5.18003e-24	3.18949e-24	Ph	TRUE	gi|720062192|ref|XP_010275423.1|/1.99929e-52/PREDICTED: ethylene-responsive transcription factor ERF105-like [Nelumbo nucifera]	gi|514715754|ref|XM_004953269.1|/3e-17/PREDICTED: Setaria italica ethylene-responsive transcription factor 5-like (LOC101778978), mRNA	sp|Q40478|ERF5_TOBAC/3e-43/Ethylene-responsive transcription factor 5 OS=Nicotiana tabacum GN=ERF5 PE=2 SV=1	vvi:100244353/3e-47/ethylene-responsive transcription factor 5-like; K09286 EREBP-like factor	NA	PR00367/2.4E-11/Ethylene responsive element binding protein signature	NA	NA
CL2744.Contig2_All	0	106.33	-6.95	-6.97695	-10.5749	3.89546e-26	6.35955e-24	3.91575e-24	Pr	TRUE	gi|661886181|emb|CDP10103.1|/3.57589e-93/unnamed protein product [Coffea canephora]	gi|116743148|emb|AM180653.1|/4e-10/Oryza sativa pgip2 gene for polygalacturonase inhibiting protein 2	sp|Q9M5J8|PGIP2_ARATH/2e-87/Polygalacturonase inhibitor 2 OS=Arabidopsis thaliana GN=PGIP2 PE=2 SV=2	ath:AT5G20480/4e-24/EFR; LRR receptor-like serine/threonine-protein kinase EFR; K13428 LRR receptor-like serine/threonine-protein kinase EFR [EC:2.7.11.1]	SPBC28F2.12/3e-15/---	PF12799/3.0E-9/Leucine Rich repeats (2 copies)	biological_process:GO:0000165//MAPK cascade;GO:0006612//protein targeting to membrane;GO:0006355//regulation of transcription, DNA-templated;GO:0009862//systemic acquired resistance, salicylic acid mediated signaling pathway;GO:0010363//regulation of plant-type hypersensitive response;GO:0035304//regulation of protein dephosphorylation;GO:0009867//jasmonic acid mediated signaling pathway;GO:00103…	GO:0000165 GO:0006612 GO:0006355 GO:0009862 GO:0010363 GO:0035304 GO:0009867 GO:0010310 GO:0009617 GO:0009694 GO:0031348 GO:0009506 GO:0009505 GO:0005829 GO:0090353	K03283	AT1G16030
CL3600.Contig2_All	31.22	174.3	-2.48103	-2.50798	-10.5584	4.6446e-26	7.51219e-24	4.62547e-24	Pr	TRUE	gi|661890186|emb|CDP06245.1|/1.45654e-114/unnamed protein product [Coffea canephora]	gi|123712936|emb|AM475490.1|/3e-20/Vitis vinifera, whole genome shotgun sequence, contig VV78X278502.11, clone ENTAV 115	sp|Q00451|PRF1_SOLLC/2e-104/36.4 kDa proline-rich protein OS=Solanum lycopersicum GN=TPRP-F1 PE=2 SV=1	gmx:100797752/2e-24/protein transport protein Sec24-like At4g32640-like; K14007 protein transport protein SEC24	YPO2725/8e-43/---	NA	NA	NA
CL12.Contig2_All	115.03	0	7.84587	7.81892	10.5539	4.87181e-26	7.86143e-24	4.8405e-24	Ph	TRUE	gi|719976724|ref|XP_010248628.1|/6.24147e-74/PREDICTED: 60S ribosomal protein L27a-3-like [Nelumbo nucifera]	gi|470148893|ref|XM_004309934.1|/5e-82/PREDICTED: Fragaria vesca subsp. vesca 60S ribosomal protein L27a-3-like (LOC101303386), mRNA	sp|P49637|R27A3_ARATH/1e-72/60S ribosomal protein L27a-3 OS=Arabidopsis thaliana GN=RPL27AC PE=2 SV=2	vvi:100250040/6e-75/60S ribosomal protein L27a-3-like; K02900 large subunit ribosomal protein L27Ae	YGL103w/2e-50/---	NA	biological_process:GO:0006412//translation;cellular_component:GO:0005840//ribosome;molecular_function:GO:0003735//structural constituent of ribosome;	GO:0006412 GO:0005840 GO:0003735	K08653	AT5G19660
CL3888.Contig3_All	103.53	2.15	5.58957	5.56262	10.5312	6.20076e-26	9.93689e-24	6.11842e-24	Ph	TRUE	gi|658029287|ref|XP_008350092.1|/2.64126e-60/PREDICTED: 60S ribosomal protein L22-2-like [Malus domestica] &gt;gi|694444610|ref|XP_009348814.1| PREDICTED: 60S ribosomal protein L22-2-like [Pyrus x bretschneideri]	gi|210142787|dbj|AK285569.1|/7e-75/Glycine max cDNA, clone: GMFL01-12-M15	sp|Q9M9W1|RL222_ARATH/3e-56/60S ribosomal protein L22-2 OS=Arabidopsis thaliana GN=RPL22B PE=2 SV=1	vvi:100260136/4e-58/60S ribosomal protein L22-2-like; K02891 large subunit ribosomal protein L22e	NA	NA	biological_process:GO:0006412//translation;cellular_component:GO:0022625//cytosolic large ribosomal subunit;molecular_function:GO:0003735//structural constituent of ribosome;	GO:0006412 GO:0022625 GO:0003735	K01099
CL2421.Contig5_All	369.09	133.6	1.46605	1.4391	10.5127	7.55379e-26	1.20774e-23	7.43639e-24	Ph	TRUE	gi|333690873|gb|AEF79856.1|/2.54418e-87/glutathione-S-transferase tau 1 [Hevea brasiliensis]	gi|557952930|gb|KF527895.1|/3e-20/Larix kaempferi tau class glutathione S-transferase (GSTU7) mRNA, complete cds	sp|Q03666|GSTX4_TOBAC/3e-84/Probable glutathione S-transferase OS=Nicotiana tabacum PE=2 SV=1	gmx:547936/1e-81/glutathione transferase; K00799 glutathione S-transferase [EC:2.5.1.18]	sspA/4e-12/---	PF00043/3.6E-11/Glutathione S-transferase, C-terminal domain	molecular_function:GO:0004462//lactoylglutathione lyase activity;GO:0016740//transferase activity;	GO:0004462 GO:0016740
CL5934.Contig4_All	140.68	369.08	-1.39152	-1.41847	-10.4965	8.96327e-26	1.42982e-23	8.80378e-24	Pr	TRUE	gi|695056829|ref|XP_009416654.1|/4.54323e-32/PREDICTED: ribonuclease 3-like [Musa acuminata subsp. malaccensis]	NA	sp|P42815|RNS3_ARATH/3e-32/Ribonuclease 3 OS=Arabidopsis thaliana GN=RNS3 PE=2 SV=1	ath:AT1G14220/7e-32/ribonuclease T2; K01166 ribonuclease T2 [EC:3.1.27.1]	NA	PTHR11240/1.2E-25/--	NA	NA	K13171	AT2G29210
CL2215.Contig2_All	0	128.05	-9.05946	-9.08641	-10.486	1.00138e-25	1.59013e-23	9.79085e-24	Pr	TRUE	gi|162459183|ref|NP_001104896.1|/2.73527e-105/aquaporin TIP1-1 [Zea mays] &gt;gi|75278333|sp|O64964.1|TIP11_MAIZE RecName: Full=Aquaporin TIP1-1; AltName: Full=Tonoplast intrinsic protein 1-1; AltName: Full=ZmTIP1-1; AltName: Full=ZmTIP1;1; Short=ZmTIP1 [Zea mays] &gt;gi|3004950|gb|AAC09245.1| tonoplast intrinsic protein [Zea mays] &gt;gi|29650731|gb|AAO86709.1| tonoplast water channel [Zea mays]…	gi|156764194|dbj|AK287579.1|/1e-77/Oryza sativa Japonica Group cDNA, clone: J065039C04, full insert sequence	sp|O64964|TIP11_MAIZE/4e-107/Aquaporin TIP1-1 OS=Zea mays GN=TIP1-1 PE=2 SV=1	ath:AT2G36830/7e-102/GAMMA-TIP; aquaporin TIP1-1; K09873 aquaporin TIP	mll6943/3e-25/---	PF00230/7.7E-73/Major intrinsic protein	biological_process:GO:0006833//water transport;GO:0030104//water homeostasis;GO:0042742//defense response to bacterium;GO:0080170//hydrogen peroxide transmembrane transport;GO:0071918//urea transmembrane transport;cellular_component:GO:0005783//endoplasmic reticulum;GO:0009705//plant-type vacuole membrane;GO:0042807//central vacuole;GO:0000326//protein storage vacuole;GO:0043674//columella;GO:001…	GO:0006833 GO:0030104 GO:0042742 GO:0080170 GO:0071918 GO:0005783 GO:0009705 GO:0042807 GO:0000326 GO:0043674 GO:0016021 GO:0009941 GO:0005886 GO:0015204
CL1771.Contig3_All	103.28	2.71	5.25212	5.22517	10.4754	1.12022e-25	1.77478e-23	1.09278e-23	Ph	TRUE	gi|720010554|ref|XP_010259285.1|/1.20399e-24/PREDICTED: uncharacterized protein C167.05 [Nelumbo nucifera]	NA	NA	NA	NA	PTHR31964/1.0E-28/--	biological_process:GO:0009409//response to cold;cellular_component:GO:0005886//plasma membrane;	GO:0009409 GO:0005886
CL866.Contig2_All	0	147.89	-10.1518	-10.1787	-10.4469	1.51444e-25	2.38311e-23	1.46735e-23	Pr	TRUE	gi|470115712|ref|XP_004294037.1|/2.09006e-43/PREDICTED: uncharacterized protein LOC101299937 [Fragaria vesca subsp. vesca]	NA	sp|Q56XJ7|Y4276_ARATH/4e-08/Uncharacterized protein At4g22758 OS=Arabidopsis thaliana GN=At4g22758 PE=2 SV=1	NA	NA	NA	NA	NA
CL1886.Contig2_All	73.74	255.36	-1.79201	-1.81896	-10.4448	1.54839e-25	2.43104e-23	1.49686e-23	Pr	TRUE	gi|590599983|ref|XP_007019334.1|/1.74238e-121/Phosphoenolpyruvate carboxylase family protein [Theobroma cacao] &gt;gi|508724662|gb|EOY16559.1| Phosphoenolpyruvate carboxylase family protein [Theobroma cacao]	gi|297850561|ref|XM_002893116.1|/1e-19/Arabidopsis lyrata subsp. lyrata mutase family protein, mRNA	sp|O49290|CPPM_ARATH/2e-118/Carboxyvinyl-carboxyphosphonate phosphorylmutase, chloroplastic OS=Arabidopsis thaliana GN=At1g77060 PE=2 SV=2	bdi:100841104/7e-10/isocitrate lyase-like; K01637 isocitrate lyase [EC:4.1.3.1]	all1863/2e-60/---	PTHR21631/5.5E-162/--	biological_process:GO:0008152//metabolic process;cellular_component:GO:0009570//chloroplast stroma;molecular_function:GO:0003824//catalytic activity;	GO:0008152 GO:0009570 GO:0003824
CL4840.Contig4_All	20.3	146.65	-2.85283	-2.87978	-10.4265	1.87638e-25	2.9197e-23	1.79774e-23	Pr	TRUE	gi|568839536|ref|XP_006473738.1|/4.24567e-23/PREDICTED: F-box protein SKIP23-like [Citrus sinensis] &gt;gi|641866309|gb|KDO84994.1| hypothetical protein CISIN_1g015444mg [Citrus sinensis]	NA	sp|Q9FVS1|FBK23_ARATH/7e-12/F-box/kelch-repeat protein At1g57790 OS=Arabidopsis thaliana GN=At1g57790 PE=2 SV=1	NA	NA	PF03478/1.9E-9/Protein of unknown function (DUF295)	NA	NA	K15414	AT2G39795
CL2944.Contig2_All	110.24	0	7.7845	7.75755	10.3603	3.75602e-25	5.70441e-23	3.51237e-23	Ph	TRUE	gi|567883625|ref|XP_006434371.1|/0/hypothetical protein CICLE_v10001502mg [Citrus clementina] &gt;gi|557536493|gb|ESR47611.1| hypothetical protein CICLE_v10001502mg [Citrus clementina]	gi|359476938|ref|XM_002281327.2|/2e-99/PREDICTED: Vitis vinifera alcohol dehydrogenase 1-like (LOC100250633), mRNA	sp|P48977|ADH_MALDO/0.0/Alcohol dehydrogenase OS=Malus domestica GN=ADH PE=2 SV=1	vvi:100267821/0.0/alcohol dehydrogenase 1-like; K00001 alcohol dehydrogenase [EC:1.1.1.1]	YPO1502/1e-109/---	PTHR11695:SF432/1.7E-273/--	biological_process:GO:0055114//oxidation-reduction process;GO:0001666//response to hypoxia;GO:0046686//response to cadmium ion;GO:0009651//response to salt stress;cellular_component:GO:0005829//cytosol;GO:0005886//plasma membrane;molecular_function:GO:0004022//alcohol dehydrogenase (NAD) activity;GO:0000166//nucleotide binding;GO:0008270//zinc ion binding;GO:0051903//S-(hydroxymethyl)glutathione …	GO:0055114 GO:0001666 GO:0046686 GO:0009651 GO:0005829 GO:0005886 GO:0004022 GO:0000166 GO:0008270 GO:0051903	K11844	AT1G04860
CL5591.Contig2_All	106.35	4.85	4.45469	4.42774	10.3426	4.52214e-25	6.83814e-23	4.21043e-23	Ph	TRUE	gi|414589551|tpg|DAA40122.1|/2.28813e-53/TPA: histone H4.3 [Zea mays]	gi|514716341|ref|XM_004953414.1|/1e-85/PREDICTED: Setaria italica histone H4-like (LOC101767091), mRNA	sp|P0CG89|H4_SOYBN/1e-53/Histone H4 OS=Glycine max PE=3 SV=1	mtr:MTR_2g096100/4e-53/Histone H4; K11254 histone H4	SPBC1105.12/1e-49/---	NA	NA	NA	K03152	AT1G53280
CL5861.Contig3_All	167.51	28.22	2.56946	2.54251	10.3336	4.96568e-25	7.49258e-23	4.61339e-23	Ph	TRUE	gi|695061934|ref|XP_009419418.1|/3.61859e-67/PREDICTED: protein YLS9 [Musa acuminata subsp. malaccensis]	NA	sp|Q9SJ52|YLS9_ARATH/5e-55/Protein YLS9 OS=Arabidopsis thaliana GN=YLS9 PE=2 SV=1	ath:AT1G32270/4e-23/ATSYP24; syntaxin 7; K08488 syntaxin 7	NA	PTHR31415:SF4/2.5E-82/--	NA	NA
CL4395.Contig1_All	106.38	0	7.56958	7.54263	10.2709	9.53398e-25	1.42621e-22	8.78157e-23	Ph	TRUE	gi|694381011|ref|XP_009366604.1|/1.52964e-44/PREDICTED: 60S acidic ribosomal protein P1-like [Pyrus x bretschneideri]	gi|470141803|ref|XM_004306570.1|/8e-16/PREDICTED: Fragaria vesca subsp. vesca 60S acidic ribosomal protein P1-1-like (LOC101297080), mRNA	sp|P52855|RLA1_MAIZE/6e-38/60S acidic ribosomal protein P1 OS=Zea mays GN=RPP1A PE=1 SV=1	vvi:100261912/1e-41/60S acidic ribosomal protein P1-1-like; K02942 large subunit ribosomal protein LP1	SPAC644.15/4e-27/---	NA	biological_process:GO:0006414//translational elongation;cellular_component:GO:0005840//ribosome;molecular_function:GO:0003735//structural constituent of ribosome;	GO:0006414 GO:0005840 GO:0003735
CL1626.Contig2_All	0	106.24	-7.73118	-7.75813	-10.2658	1.00459e-24	1.49956e-22	9.23324e-23	Pr	TRUE	gi|672180708|ref|XP_008810553.1|/5.22971e-109/PREDICTED: probable 3-hydroxyacyl-CoA dehydrogenase F54C8.1 [Phoenix dactylifera]	gi|242381332|emb|FP096803.1|/1e-19/Phyllostachys edulis cDNA clone: bphyst027o05, full insert sequence	sp|Q9ZPI5|MFP2_ARATH/4e-30/Peroxisomal fatty acid beta-oxidation multifunctional protein MFP2 OS=Arabidopsis thaliana GN=MFP2 PE=1 SV=1	osa:4325632/2e-105/Os01g0796400; K00074 3-hydroxybutyryl-CoA dehydrogenase [EC:1.1.1.157]	BH3800/6e-75/---	PTHR23309/4.0E-123/--	biological_process:GO:0055114//oxidation-reduction process;GO:0048193//Golgi vesicle transport;GO:0006631//fatty acid metabolic process;GO:0046685//response to arsenic-containing substance;GO:0009853//photorespiration;cellular_component:GO:0005777//peroxisome;molecular_function:GO:0008691//3-hydroxybutyryl-CoA dehydrogenase activity;GO:0070403//NAD+ binding;GO:0003857//3-hydroxyacyl-CoA dehydroge…	GO:0055114 GO:0048193 GO:0006631 GO:0046685 GO:0009853 GO:0005777 GO:0008691 GO:0070403 GO:0003857
CL2852.Contig2_All	408.68	163.02	1.32592	1.29897	10.2306	1.44565e-24	2.13509e-22	1.31463e-22	Ph	TRUE	gi|703093725|ref|XP_010095022.1|/0/Heat shock 70 kDa protein 4 [Morus notabilis] &gt;gi|587868793|gb|EXB58128.1| Heat shock 70 kDa protein 4 [Morus notabilis]	gi|115486792|ref|NM_001075072.1|/0.0/Oryza sativa Japonica Group Os11g0703900 (Os11g0703900) mRNA, complete cds	sp|Q9LHA8|MD37C_ARATH/0.0/Probable mediator of RNA polymerase II transcription subunit 37c OS=Arabidopsis thaliana GN=MED37C PE=1 SV=1	osa:4351208/0.0/Os11g0703900; K03283 heat shock 70kDa protein 1/8	SPAC13G7.02c/0.0/---	PS00297/-/Heat shock hsp70 proteins family signature 1.	biological_process:GO:0009409//response to cold;GO:0009408//response to heat;GO:0055114//oxidation-reduction process;GO:0046686//response to cadmium ion;GO:0080167//response to karrikin;GO:0009617//response to bacterium;GO:0009615//response to virus;cellular_component:GO:0048046//apoplast;GO:0005773//vacuole;GO:0005618//cell wall;GO:0005730//nucleolus;GO:0009941//chloroplast envelope;GO:0005886//…	GO:0009409 GO:0009408 GO:0055114 GO:0046686 GO:0080167 GO:0009617 GO:0009615 GO:0048046 GO:0005773 GO:0005618 GO:0005730 GO:0009941 GO:0005886 GO:0022626 GO:0032440 GO:0005524	K00558	AT1G69770
CL3323.Contig5_All	196.72	42.61	2.20688	2.17993	10.2242	1.54488e-24	2.27682e-22	1.4019e-22	Ph	TRUE	gi|672108735|ref|XP_008786518.1|/0/PREDICTED: protein GIGANTEA-like [Phoenix dactylifera] &gt;gi|672108737|ref|XP_008786528.1| PREDICTED: protein GIGANTEA-like [Phoenix dactylifera] &gt;gi|672108739|ref|XP_008786537.1| PREDICTED: protein GIGANTEA-like [Phoenix dactylifera]	gi|225470819|ref|XM_002264719.1|/1e-138/PREDICTED: Vitis vinifera protein GIGANTEA-like (LOC100254197), mRNA	sp|Q9AWL7|GIGAN_ORYSJ/0.0/Protein GIGANTEA OS=Oryza sativa subsp. japonica GN=GI PE=2 SV=2	vvi:100254197/0.0/protein GIGANTEA-like; K12124 GIGANTEA	NA	PR02081/5.2E-171/Protein GIGANTEA signature	biological_process:GO:0010229//inflorescence development;GO:0009637//response to blue light;GO:0009409//response to cold;GO:0042542//response to hydrogen peroxide;GO:0010378//temperature compensation of the circadian clock;GO:0010218//response to far red light;GO:0080167//response to karrikin;GO:0048578//positive regulation of long-day photoperiodism, flowering;cellular_component:GO:0005654//nucl…	GO:0010229 GO:0009637 GO:0009409 GO:0042542 GO:0010378 GO:0010218 GO:0080167 GO:0048578 GO:0005654
CL2886.Contig3_All	6.02	104.96	-4.12393	-4.15088	-10.2005	1.97185e-24	2.86968e-22	1.76694e-22	Pr	TRUE	gi|702272321|ref|XP_010043678.1|/1.74526e-131/PREDICTED: L-ascorbate peroxidase, cytosolic [Eucalyptus grandis] &gt;gi|702272326|ref|XP_010043679.1| PREDICTED: L-ascorbate peroxidase, cytosolic [Eucalyptus grandis] &gt;gi|629121183|gb|KCW85673.1| hypothetical protein EUGRSUZ_B02456 [Eucalyptus grandis] &gt;gi|629121184|gb|KCW85674.1| hypothetical protein EUGRSUZ_B02456 [Eucalyptus grandis]	gi|393715841|dbj|AB608025.1|/1e-96/Ziziphus jujuba APX mRNA for ascorbate peroxidase, complete cds	sp|P48534|APX1_PEA/3e-126/L-ascorbate peroxidase, cytosolic OS=Pisum sativum GN=APX1 PE=1 SV=2	gmx:606508/5e-128/apx2, apx1; L-ascorbate peroxidase 2 (EC:1.11.1.11); K00434 L-ascorbate peroxidase [EC:1.11.1.11]	YKR066c/1e-45/---	PR00458/6.8E-26/Haem peroxidase superfamily signature	biological_process:GO:0006979//response to oxidative stress;GO:0055114//oxidation-reduction process;molecular_function:GO:0020037//heme binding;GO:0004601//peroxidase activity;	GO:0006979 GO:0055114 GO:0020037 GO:0004601
CL4477.Contig2_All	133.55	0	9.70509	9.67814	10.1989	2.00485e-24	2.91163e-22	1.79277e-22	Ph	TRUE	gi|720069857|ref|XP_010277559.1|/3.56983e-61/PREDICTED: hemiasterlin resistant protein 1-like [Nelumbo nucifera]	gi|403043865|ref|NM_001250453.2|/1e-40/Glycine max uncharacterized LOC100500139 (LOC100500139), mRNA	NA	NA	NA	PF06747/8.8E-8/CHCH domain	NA	NA	K14328	AT1G33980
CL5489.Contig2_All	125.82	12.55	3.3256	3.29865	10.1922	2.14917e-24	3.10827e-22	1.91385e-22	Ph	TRUE	gi|672122820|ref|XP_008784753.1|/5.33724e-13/PREDICTED: late embryogenesis abundant protein Lea5-like [Phoenix dactylifera]	gi|224923150|gb|AC235386.1|/8e-07/Glycine max strain Williams 82 clone GM_WBb0115I18, complete sequence	sp|Q39644|LEA5_CITSI/3e-09/Late embryogenesis abundant protein Lea5 OS=Citrus sinensis GN=LEA5 PE=2 SV=1	NA	NA	PF03242/3.7E-20/Late embryogenesis abundant protein	NA	NA
CL2215.Contig5_All	345.33	125.21	1.46363	1.43668	10.1557	3.12637e-24	4.47514e-22	2.75547e-22	Ph	TRUE	gi|663070915|ref|NP_001284655.1|/1.2848e-114/aquaporin TIP1-1 [Cucumis melo] &gt;gi|546363246|gb|AGW99230.1| aquaporin TIP1-1 [Cucumis melo]	gi|156764194|dbj|AK287579.1|/1e-108/Oryza sativa Japonica Group cDNA, clone: J065039C04, full insert sequence	sp|P25818|TIP11_ARATH/2e-110/Aquaporin TIP1-1 OS=Arabidopsis thaliana GN=TIP1-1 PE=1 SV=1	ath:AT2G36830/7e-110/GAMMA-TIP; aquaporin TIP1-1; K09873 aquaporin TIP	mll6943/4e-27/---	NA	NA	NA
CL1446.Contig12_All	0	103.19	-7.68916	-7.71611	-10.1361	3.81915e-24	5.43333e-22	3.34545e-22	Pr	TRUE	gi|348076045|gb|AEP60132.1|/1.53452e-39/JAZ1 [Vitis rupestris]	gi|514779014|ref|XM_004969188.1|/6e-06/PREDICTED: Setaria italica uroporphyrinogen-III C-methyltransferase-like (LOC101764083), mRNA	sp|Q9LMA8|TI10A_ARATH/8e-28/Protein TIFY 10A OS=Arabidopsis thaliana GN=TIFY10A PE=1 SV=1	vvi:100254231/7e-41/protein TIFY 10A-like; K13464 jasmonate ZIM domain-containing protein	NA	PF09425/5.6E-15/Divergent CCT motif	NA	NA	K13172	AT3G49601
CL276.Contig9_All	150.96	374.47	-1.31068	-1.33763	-10.1111	4.93367e-24	6.99037e-22	4.30417e-22	Pr	TRUE	gi|590587887|ref|XP_007016084.1|/1.07995e-128/Zinc finger family protein [Theobroma cacao] &gt;gi|508786447|gb|EOY33703.1| Zinc finger family protein [Theobroma cacao]	gi|156764067|dbj|AK287452.1|/2e-63/Oryza sativa Japonica Group cDNA, clone: J043017N22, full insert sequence	sp|Q688R3|C3H33_ORYSJ/1e-114/Zinc finger CCCH domain-containing protein 33 OS=Oryza sativa subsp. japonica GN=Os05g0128200 PE=2 SV=1	bdi:100845778/3e-11/uncharacterized LOC100845778; K14325 RNA-binding protein with serine-rich domain 1	YPO2725/2e-10/---	SM00248/0.0021/ankyrin repeats	NA	NA	K09843	AT2G29090
CL3575.Contig5_All	123.42	12.52	3.30127	3.27432	10.0624	8.10264e-24	1.13421e-21	6.98363e-22	Ph	TRUE	gi|297740090|emb|CBI30272.3|/0/unnamed protein product [Vitis vinifera]	gi|526118252|ref|NM_001281042.1|/1e-84/Vitis vinifera monodehydroascorbate reductase (LOC100233035), mRNA >gi|146432260|gb|EF554360.1| Vitis vinifera monodehydroascorbate reductase mRNA, complete cds	sp|Q43497|MDAR_SOLLC/0.0/Monodehydroascorbate reductase OS=Solanum lycopersicum GN=AFRR PE=1 SV=1	vvi:100233035/0.0/monodehydroascorbate reductase; K08232 monodehydroascorbate reductase (NADH) [EC:1.6.5.4]	Cgl2652/6e-40/---	PTHR22912/2.6E-251/--	biological_process:GO:0009414//response to water deprivation;GO:0043903//regulation of symbiosis, encompassing mutualism through parasitism;GO:0009610//response to symbiotic fungus;GO:0010043//response to zinc ion;GO:0009753//response to jasmonic acid;GO:0055114//oxidation-reduction process;GO:0009651//response to salt stress;cellular_component:GO:0005829//cytosol;molecular_function:GO:0050660//f…	GO:0009414 GO:0043903 GO:0009610 GO:0010043 GO:0009753 GO:0055114 GO:0009651 GO:0005829 GO:0050660 GO:0016491
CL4050.Contig2_All	103.46	5.6	4.2075	4.18055	10.0531	8.90038e-24	1.24089e-21	7.64051e-22	Ph	TRUE	gi|672151907|ref|XP_008797454.1|/1.21214e-46/PREDICTED: ocs element-binding factor 1-like [Phoenix dactylifera]	gi|226499707|ref|NM_001158547.1|/4e-10/Zea mays common plant regulatory factor 7 (LOC100285656), mRNA >gi|195651896|gb|EU973298.1| Zea mays clone 396372 common plant regulatory factor 7 mRNA, complete cds	sp|P24068|OCS1_MAIZE/1e-31/Ocs element-binding factor 1 OS=Zea mays GN=OBF1 PE=2 SV=2	vvi:100254083/5e-33/mitogen-activated protein kinase homolog NTF3-like; K04371 extracellular signal-regulated kinase 1/2 [EC:2.7.11.24]	NA	PF00170/2.6E-13/bZIP transcription factor	biological_process:GO:0006355//regulation of transcription, DNA-templated;molecular_function:GO:0043565//sequence-specific DNA binding;GO:0003700//sequence-specific DNA binding transcription factor activity;	GO:0006355 GO:0043565 GO:0003700
CL3627.Contig2_All	101.63	5.09	4.31952	4.29257	10.0341	1.07933e-23	1.49583e-21	9.21022e-22	Ph	TRUE	gi|573923618|ref|XP_006649384.1|/2.58832e-86/PREDICTED: 60S ribosomal protein L21-2-like [Oryza brachyantha]	gi|3885883|gb|AF093630.1|AF093630/1e-112/Oryza sativa 60S ribosomal protein L21 (RPL21) mRNA, complete cds	sp|Q9FDZ9|RL212_ARATH/1e-82/60S ribosomal protein L21-2 OS=Arabidopsis thaliana GN=RPL21E PE=2 SV=1	osa:9266412/5e-87/Os03g0141000; K02889 large subunit ribosomal protein L21e	YBR191w/3e-43/---	PF01157/1.8E-40/Ribosomal protein L21e	biological_process:GO:0006412//translation;cellular_component:GO:0005730//nucleolus;GO:0022625//cytosolic large ribosomal subunit;GO:0005739//mitochondrion;GO:0009507//chloroplast;molecular_function:GO:0003735//structural constituent of ribosome;	GO:0006412 GO:0005730 GO:0022625 GO:0005739 GO:0009507 GO:0003735
CL968.Contig4_All	144.96	21.25	2.77012	2.74317	10.0171	1.28242e-23	1.76327e-21	1.08569e-21	Ph	TRUE	gi|117607067|gb|ABK42077.1|/1.24421e-80/ubiquitin extension protein [Capsicum annuum]	gi|156765390|dbj|AK288775.1|/1e-147/Oryza sativa Japonica Group cDNA, clone: J090068G05, full insert sequence	sp|P62981|RS27A_SOLTU/5e-82/Ubiquitin-40S ribosomal protein S27a OS=Solanum tuberosum GN=UBI3 PE=2 SV=2	vvi:100259511/2e-81/ubiquitin-40S ribosomal protein S27a-like; K02977 small subunit ribosomal protein S27Ae	SPAC6G10.11c_1/2e-47/---	NA	biological_process:GO:0006412//translation;cellular_component:GO:0005634//nucleus;GO:0022627//cytosolic small ribosomal subunit;molecular_function:GO:0046872//metal ion binding;GO:0003735//structural constituent of ribosome;	GO:0006412 GO:0005634 GO:0022627 GO:0046872 GO:0003735	K14413	AT1G26810
CL229.Contig4_All	3.21	93.82	-4.86925	-4.8962	-9.99734	1.56548e-23	2.1398e-21	1.31753e-21	Pr	TRUE	gi|672118517|ref|XP_008782469.1|/7.10108e-61/PREDICTED: RING-box protein 1a-like [Phoenix dactylifera]	gi|402746828|ref|NM_001249143.2|/1e-64/Glycine max uncharacterized LOC100500045 (LOC100500045), mRNA	sp|Q940X7|RBX1A_ARATH/4e-60/RING-box protein 1a OS=Arabidopsis thaliana GN=RBX1A PE=1 SV=1	vvi:100259489/3e-62/RING-box protein 1a-like; K03868 RING-box protein 1	SPAC23H4.18c/2e-47/---	NA	molecular_function:GO:0008270//zinc ion binding;	GO:0008270	K14510	AT5G03730
CL2421.Contig10_All	134.52	17.6	2.93417	2.90722	9.94003	2.78746e-23	3.76577e-21	2.31869e-21	Ph	TRUE	gi|359494275|ref|XP_003634747.1|/4.00251e-47/PREDICTED: probable glutathione S-transferase parC-like isoform 1 [Vitis vinifera]	gi|470116096|ref|XM_004294174.1|/2e-07/PREDICTED: Fragaria vesca subsp. vesca probable glutathione S-transferase parC-like (LOC101309226), mRNA	sp|P25317|GSTXA_TOBAC/9e-40/Probable glutathione S-transferase parA OS=Nicotiana tabacum GN=PARA PE=2 SV=1	osa:4343183/2e-33/Os07g0468100; K00799 glutathione S-transferase [EC:2.5.1.18]	NA	PF00043/2.0E-11/Glutathione S-transferase, C-terminal domain	NA	NA
CL2723.Contig3_All	116.12	11.18	3.37662	3.34967	9.85531	6.50138e-23	8.69887e-21	5.35614e-21	Ph	TRUE	gi|719974477|ref|XP_010245048.1|/8.41083e-28/PREDICTED: uncharacterized protein LOC104588704 [Nelumbo nucifera]	NA	sp|Q9FPQ6|GP1_CHLRE/3e-08/Vegetative cell wall protein gp1 OS=Chlamydomonas reinhardtii GN=GP1 PE=1 SV=1	gmx:100776781/5e-08/probable pectinesterase/pectinesterase inhibitor 25-like; K01051 pectinesterase [EC:3.1.1.11]	Rv2839c/1e-06/---	NA	NA	NA	K09338	AT1G17920
CL2220.Contig16_All	98.3	0	7.70839	7.68144	9.81584	9.62378e-23	1.273e-20	7.83825e-21	Ph	TRUE	gi|672160780|ref|XP_008800179.1|/2.38014e-06/PREDICTED: uncharacterized protein LOC103714634 isoform X1 [Phoenix dactylifera] &gt;gi|672160782|ref|XP_008800180.1| PREDICTED: uncharacterized protein LOC103714634 isoform X1 [Phoenix dactylifera]	gi|502126393|ref|XM_004499234.1|/3e-06/PREDICTED: Cicer arietinum DNA ligase 1-like (LOC101500442), mRNA	NA	osa:4327802/4e-06/Os01g0532200; K12821 pre-mRNA-processing factor 40	NA	NA	NA	NA
CL5934.Contig11_All	119.5	12.76	3.22731	3.20036	9.80246	1.09877e-22	1.4452e-20	8.89848e-21	Ph	TRUE	gi|672136131|ref|XP_008791750.1|/5.97187e-32/PREDICTED: ribonuclease 3-like [Phoenix dactylifera]	NA	sp|P42815|RNS3_ARATH/3e-31/Ribonuclease 3 OS=Arabidopsis thaliana GN=RNS3 PE=2 SV=1	aly:ARALYDRAFT_312421/2e-28/ribonuclease T2 family protein; K01166 ribonuclease T2 [EC:3.1.27.1]	NA	PF00445/5.3E-29/Ribonuclease T2 family	NA	NA	K03250	AT3G57290
CL3473.Contig2_All	138.28	20.27	2.77017	2.74322	9.78364	1.32368e-22	1.73447e-20	1.06796e-20	Ph	TRUE	gi|672143265|ref|XP_008795503.1|/8.32654e-57/PREDICTED: profilin-2-like [Phoenix dactylifera]	gi|192336831|gb|EU830444.1|/9e-32/Linum usitatissimum clone LU0017B02 mRNA sequence	sp|Q94JN3|PROF_MUSAC/2e-58/Profilin OS=Musa acuminata PE=1 SV=1	bdi:100846284/7e-58/profilin-2-like; K05759 profilin	NA	PTHR11604/5.7E-54/--	biological_process:GO:0030036//actin cytoskeleton organization;cellular_component:GO:0005856//cytoskeleton;GO:0005737//cytoplasm;molecular_function:GO:0003779//actin binding;	GO:0030036 GO:0005856 GO:0005737 GO:0003779	K09919	AT2G23390
CL3094.Contig1_All	13.87	119.14	-3.10262	-3.12957	-9.78025	1.36872e-22	1.79012e-20	1.10223e-20	Pr	TRUE	gi|590720674|ref|XP_007051395.1|/5.10577e-162/Homeodomain-like superfamily protein isoform 1 [Theobroma cacao] &gt;gi|590720710|ref|XP_007051405.1| Homeodomain-like superfamily protein isoform 1 [Theobroma cacao] &gt;gi|590720714|ref|XP_007051406.1| Homeodomain-like superfamily protein isoform 1 [Theobroma cacao] &gt;gi|508703656|gb|EOX95552.1| Homeodomain-like superfamily protein isoform 1 [Theo…	gi|186508741|ref|NM_180129.3|/1e-30/Arabidopsis thaliana protein CCA1 mRNA, complete cds	sp|Q6R0H1|LHY_ARATH/2e-121/Protein LHY OS=Arabidopsis thaliana GN=LHY PE=1 SV=2	ath:AT1G01060/6e-121/LHY; protein late elongated hypocotyl; K12133 LATE ELONGATED HYPOCOTYL	NA	PF00249/1.2E-13/Myb-like DNA-binding domain	NA	NA	K13462	AT3G43300
CL281.Contig6_All	0	94.89	-7.56818	-7.59513	-9.77024	1.511e-22	1.95784e-20	1.2055e-20	Pr	TRUE	gi|720021689|ref|XP_010262802.1|/9.54367e-129/PREDICTED: nematode resistance protein-like HSPRO2 [Nelumbo nucifera]	gi|242386087|emb|FP098693.1|/6e-10/Phyllostachys edulis cDNA clone: bphyem202i11, full insert sequence	sp|O04203|HSPR2_ARATH/2e-97/Nematode resistance protein-like HSPRO2 OS=Arabidopsis thaliana GN=HSPRO2 PE=1 SV=1	ath:AT2G29210/1e-17/serine/arginine repetitive matrix protein 1; K13171 serine/arginine repetitive matrix protein 1	Cgl1939/2e-14/---	PF07014/1.6E-92/Hs1pro-1 protein C-terminus	NA	NA	K13096	AT3G52115
CL31.Contig5_All	0	121.42	-9.76036	-9.78731	-9.74068	2.02199e-22	2.58629e-20	1.59072e-20	Pr	TRUE	gi|574588557|gb|AHG32725.1|/6.69931e-55/ORF3, partial [Dioscorea rotundata]	NA	sp|Q9STG6|DUT_ARATH/3e-14/Deoxyuridine 5'-triphosphate nucleotidohydrolase OS=Arabidopsis thaliana GN=DUT PE=1 SV=1	cme:CMO126C/6e-18/dUTP pyrophosphatase; K01520 dUTP pyrophosphatase [EC:3.6.1.23]	SPAC644.05c/1e-14/---	PTHR11241:SF0/5.2E-30/--	NA	NA	K00849	AT3G06580
CL1656.Contig4_All	0	91.92	-7.23543	-7.26238	-9.7406	2.0235e-22	2.58348e-20	1.59072e-20	Pr	TRUE	gi|719999991|ref|XP_010255891.1|/9.85676e-110/PREDICTED: keratin, type I cytoskeletal 9 [Nelumbo nucifera]	gi|210142218|dbj|AK285152.1|/2e-07/Glycine max cDNA, clone: GMFL01-03-A19	sp|P10495|GRP1_PHAVU/3e-14/Glycine-rich cell wall structural protein 1.0 OS=Phaseolus vulgaris PE=2 SV=1	cre:CHLREDRAFT_17066/3e-12/TRF4; trf4 poly(A) polymerase; K03514 DNA polymerase sigma subunit [EC:2.7.7.7]	XF0818/2e-12/---	PS50846/11.999/Heavy-metal-associated domain profile.	NA	NA	K13065	AT5G48930
CL1675.Contig2_All	0	94.01	-7.55474	-7.58169	-9.73025	2.24034e-22	2.8525e-20	1.75476e-20	Pr	TRUE	gi|720054790|ref|XP_010273165.1|/2.09159e-62/PREDICTED: abscisic acid receptor PYR1-like isoform X2 [Nelumbo nucifera]	gi|554785963|dbj|AK439754.1|/2e-11/Brachypodium distachyon mRNA, clone: PL016C01-A-101_C23	sp|Q8VZS8|PYL1_ARATH/1e-57/Abscisic acid receptor PYL1 OS=Arabidopsis thaliana GN=PYL1 PE=1 SV=1	bdi:100845504/2e-61/abscisic acid receptor PYR1-like; K14496 abscisic acid receptor PYR/PYL family	DR2133/6e-06/---	PTHR31213:SF6/2.6E-94/--	biological_process:GO:0050794//regulation of cellular process;	GO:0050794	K09841	AT1G52340
CL2215.Contig3_All	0	93.73	-7.55044	-7.57739	-9.71748	2.53986e-22	3.21916e-20	1.98213e-20	Pr	TRUE	gi|697127810|ref|XP_009617954.1|/1.31831e-103/PREDICTED: aquaporin TIP1-1 [Nicotiana tomentosiformis]	gi|156764194|dbj|AK287579.1|/2e-74/Oryza sativa Japonica Group cDNA, clone: J065039C04, full insert sequence	sp|O64964|TIP11_MAIZE/1e-104/Aquaporin TIP1-1 OS=Zea mays GN=TIP1-1 PE=2 SV=1	ath:AT2G36830/5e-99/GAMMA-TIP; aquaporin TIP1-1; K09873 aquaporin TIP	mll6943/4e-25/---	NA	biological_process:GO:0006833//water transport;GO:0030104//water homeostasis;GO:0042742//defense response to bacterium;GO:0080170//hydrogen peroxide transmembrane transport;GO:0071918//urea transmembrane transport;cellular_component:GO:0005783//endoplasmic reticulum;GO:0009705//plant-type vacuole membrane;GO:0042807//central vacuole;GO:0000326//protein storage vacuole;GO:0043674//columella;GO:001…	GO:0006833 GO:0030104 GO:0042742 GO:0080170 GO:0071918 GO:0005783 GO:0009705 GO:0042807 GO:0000326 GO:0043674 GO:0016021 GO:0009941 GO:0005886 GO:0015204
CL276.Contig4_All	263.8	84.21	1.64738	1.62043	9.69738	3.09342e-22	3.90657e-20	2.40538e-20	Ph	TRUE	gi|566186381|ref|XP_002314096.2|/1.65076e-128/hypothetical protein POPTR_0009s05150g [Populus trichocarpa] &gt;gi|550331064|gb|EEE88051.2| hypothetical protein POPTR_0009s05150g [Populus trichocarpa]	gi|241988087|dbj|AK335344.1|/9e-62/Triticum aestivum cDNA, clone: WT012_K19, cultivar: Chinese Spring	sp|Q688R3|C3H33_ORYSJ/2e-114/Zinc finger CCCH domain-containing protein 33 OS=Oryza sativa subsp. japonica GN=Os05g0128200 PE=2 SV=1	cre:CHLREDRAFT_15852/6e-12/cytosine-C5 specific DNA methyltransferase; K00558 DNA (cytosine-5-)-methyltransferase [EC:2.1.1.37]	YPO2725/1e-12/---	PS50088/11.835/Ankyrin repeat profile.	NA	NA	K09843	AT2G29090
CL500.Contig18_All	461.73	791.16	-0.77692	-0.80387	-9.69055	3.30731e-22	4.16912e-20	2.56704e-20	Pr	TRUE	gi|565398200|ref|XP_006364666.1|/0/PREDICTED: uncharacterized protein LOC102596521 isoform X2 [Solanum tuberosum]	gi|1015936|emb|X91836.1|/3e-68/V.unguiculata Ext26G gene	sp|Q9M1G9|EXTN2_ARATH/0.0/Extensin-2 OS=Arabidopsis thaliana GN=EXT2 PE=2 SV=1	bdi:100841250/2e-38/DNA-directed RNA polymerase II subunit RPB1-like; K03006 DNA-directed RNA polymerase II subunit RPB1 [EC:2.7.7.6]	SPBC28F2.12/1e-27/---	PF01190/1.4E-16/Pollen proteins Ole e I like	NA	NA	K01051	AT1G02810
CL4240.Contig5_All	225.64	63.23	1.83534	1.80839	9.68797	3.39208e-22	4.26826e-20	2.62809e-20	Ph	TRUE	gi|643706142|gb|KDP22274.1|/0/hypothetical protein JCGZ_26105 [Jatropha curcas]	gi|514741942|ref|XM_004959961.1|/2e-41/PREDICTED: Setaria italica 4-coumarate--CoA ligase-like 10-like (LOC101782502), mRNA	sp|Q9SMT7|4CLLA_ARATH/0.0/4-coumarate--CoA ligase-like 10 OS=Arabidopsis thaliana GN=4CLL10 PE=1 SV=1	osa:4345717/5e-54/Os08g0448000; K01904 4-coumarate--CoA ligase [EC:6.2.1.12]	SPCC1827.03c/6e-125/---	PF00501/4.5E-91/AMP-binding enzyme	biological_process:GO:0046686//response to cadmium ion;GO:0008152//metabolic process;cellular_component:GO:0048046//apoplast;GO:0009507//chloroplast;molecular_function:GO:0008756//o-succinylbenzoate-CoA ligase activity;	GO:0046686 GO:0008152 GO:0048046 GO:0009507 GO:0008756
CL745.Contig1_All	109.19	9.94	3.45745	3.4305	9.65116	4.86021e-22	6.08268e-20	3.74528e-20	Ph	TRUE	gi|470145611|ref|XP_004308429.1|/6.2078e-84/PREDICTED: probable carboxylesterase 8-like [Fragaria vesca subsp. vesca]	NA	sp|Q9LVB8|CXE20_ARATH/3e-69/Probable carboxylesterase 120 OS=Arabidopsis thaliana GN=CXE20 PE=2 SV=1	ppp:PHYPADRAFT_118478/1e-36/GLP1; GLP1 GID1-like protein; K14493 gibberellin receptor GID1 [EC:3.-.-.-]	Rv1400c/1e-16/---	PTHR23024:SF113/5.9E-104/--	NA	NA	K00517	AT1G01190
CL3828.Contig3_All	0	90.19	-7.23186	-7.25881	-9.64973	4.92867e-22	6.1573e-20	3.79122e-20	Pr	TRUE	gi|720018197|ref|XP_010261706.1|/1.17449e-81/PREDICTED: ethylene-responsive transcription factor RAP2-12 [Nelumbo nucifera] &gt;gi|720018200|ref|XP_010261707.1| PREDICTED: ethylene-responsive transcription factor RAP2-12 [Nelumbo nucifera]	gi|358350507|dbj|AB627235.1|/1e-32/Malus x domestica mRNA, microsatellite: MEST074, clone: FLW01_50_B07	sp|Q9LUM4|RAP22_ARATH/6e-59/Ethylene-responsive transcription factor RAP2-2 OS=Arabidopsis thaliana GN=RAP2-2 PE=1 SV=2	vvi:100248027/1e-78/ethylene-responsive transcription factor RAP2-12-like; K09286 EREBP-like factor	NA	PR00367/4.0E-11/Ethylene responsive element binding protein signature	NA	NA	K01051	AT1G02810
CL3244.Contig3_All	96.82	5.76	4.07116	4.04421	9.63292	5.80553e-22	7.21396e-20	4.43967e-20	Ph	TRUE	gi|223029879|gb|ACM78621.1|/5.40446e-25/non-specific lipid-transfer protein type 2 [Tamarix hispida]	NA	sp|Q43681|NLTP_VIGUN/3e-22/Probable non-specific lipid-transfer protein AKCS9 OS=Vigna unguiculata PE=2 SV=1	NA	NA	NA	biological_process:GO:0006612//protein targeting to membrane;GO:0006869//lipid transport;GO:0009963//positive regulation of flavonoid biosynthetic process;GO:0010363//regulation of plant-type hypersensitive response;cellular_component:GO:0005576//extracellular region;molecular_function:GO:0008289//lipid binding;	GO:0006612 GO:0006869 GO:0009963 GO:0010363 GO:0005576 GO:0008289	K04708	AT3G06060
CL840.Contig2_All	0	90.94	-7.50684	-7.53379	-9.58886	8.90656e-22	1.09695e-19	6.75426e-20	Pr	TRUE	gi|124226|sp|P24922.1|IF5A2_NICPL/6.93222e-84/RecName: Full=Eukaryotic translation initiation factor 5A-2; Short=eIF-5A-2; AltName: Full=eIF-4D [Nicotiana plumbaginifolia] &gt;gi|19702|emb|CAA45104.1| eukaryotic initiation factor 5A (2) [Nicotiana plumbaginifolia] &gt;gi|662552205|gb|AIE54305.1| eukaryotic translation initiation factor 5A-3 [Nicotiana tabacum]	gi|242385265|emb|FP093316.1|/1e-119/Phyllostachys edulis cDNA clone: bphylf037b03, full insert sequence	sp|P24922|IF5A2_NICPL/1e-85/Eukaryotic translation initiation factor 5A-2 OS=Nicotiana plumbaginifolia GN=EIF-5A2 PE=2 SV=1	gmx:100499632/2e-84/eukaryotic translation initiation factor 5A3; K03263 translation initiation factor 5A	YJR047c/2e-50/---	PS00302/-/Eukaryotic initiation factor 5A hypusine signature.	biological_process:GO:0006413//translational initiation;GO:0006452//translational frameshifting;GO:0045905//positive regulation of translational termination;GO:0008612//peptidyl-lysine modification to peptidyl-hypusine;GO:0045901//positive regulation of translational elongation;molecular_function:GO:0043022//ribosome binding;GO:0003743//translation initiation factor activity;GO:0003746//translati…	GO:0006413 GO:0006452 GO:0045905 GO:0008612 GO:0045901 GO:0043022 GO:0003743 GO:0003746	K11643	AT2G25170
CL1786.Contig2_All	86	1.16	6.21214	6.18519	9.58109	9.60235e-22	1.17641e-19	7.24351e-20	Ph	TRUE	gi|590684469|ref|XP_007041862.1|/3.29236e-132/Ascorbate peroxidase [Theobroma cacao] &gt;gi|508705797|gb|EOX97693.1| Ascorbate peroxidase [Theobroma cacao]	gi|5442409|gb|AF159254.1|AF159254/4e-53/Zantedeschia aethiopica ascorbate peroxidase (cmApx) mRNA, complete cds	sp|Q6ZJJ1|APX4_ORYSJ/2e-132/Probable L-ascorbate peroxidase 4 OS=Oryza sativa subsp. japonica GN=APX4 PE=2 SV=1	osa:4346247/5e-132/Os08g0549100; K00434 L-ascorbate peroxidase [EC:1.11.1.11]	YKR066c/9e-39/---	PF00141/1.6E-47/Peroxidase	biological_process:GO:0055114//oxidation-reduction process;GO:0042744//hydrogen peroxide catabolic process;cellular_component:GO:0005777//peroxisome;GO:0005773//vacuole;GO:0016021//integral component of membrane;GO:0005739//mitochondrion;GO:0009941//chloroplast envelope;GO:0005886//plasma membrane;molecular_function:GO:0020037//heme binding;GO:0016688//L-ascorbate peroxidase activity;GO:0046872//…	GO:0055114 GO:0042744 GO:0005777 GO:0005773 GO:0016021 GO:0005739 GO:0009941 GO:0005886 GO:0020037 GO:0016688 GO:0046872	K00423	AT1G55570
CL3828.Contig2_All	92.24	0	7.52732	7.50037	9.58025	9.68072e-22	1.18393e-19	7.28982e-20	Ph	TRUE	gi|720018197|ref|XP_010261706.1|/1.38882e-90/PREDICTED: ethylene-responsive transcription factor RAP2-12 [Nelumbo nucifera] &gt;gi|720018200|ref|XP_010261707.1| PREDICTED: ethylene-responsive transcription factor RAP2-12 [Nelumbo nucifera]	gi|358350507|dbj|AB627235.1|/8e-33/Malus x domestica mRNA, microsatellite: MEST074, clone: FLW01_50_B07	sp|Q9LUM4|RAP22_ARATH/2e-61/Ethylene-responsive transcription factor RAP2-2 OS=Arabidopsis thaliana GN=RAP2-2 PE=1 SV=2	vvi:100248027/5e-89/ethylene-responsive transcription factor RAP2-12-like; K09286 EREBP-like factor	NA	PS51032/23.67/AP2/ERF domain profile.	NA	NA	K01051	AT1G02810
CL1529.Contig1_All	14.01	116.02	-3.04984	-3.07679	-9.57576	1.01112e-21	1.23226e-19	7.58737e-20	Pr	TRUE	gi|641854908|gb|KDO73702.1|/1.17994e-34/hypothetical protein CISIN_1g022037mg [Citrus sinensis]	gi|293331650|ref|NM_001176394.1|/8e-08/Zea mays LOC100383759 (IDP1683), mRNA >gi|224032080|gb|BT068219.1| Zea mays full-length cDNA clone ZM_BFb0077J15 mRNA, complete cds	sp|Q9C5K8|TIF3B_ARATH/9e-19/Protein TIFY 3B OS=Arabidopsis thaliana GN=TIFY3B PE=1 SV=1	osa:4337240/2e-33/Os04g0653000; K13464 jasmonate ZIM domain-containing protein	NA	PS51320/16.611/Tify domain profile.	NA	NA	K15203	AT3G15420
CL4540.Contig2_All	110.68	10.94	3.33871	3.31176	9.57548	1.01382e-21	1.23339e-19	7.59432e-20	Ph	TRUE	gi|695060197|ref|XP_009418480.1|/1.89909e-106/PREDICTED: 60S ribosomal protein L6-like [Musa acuminata subsp. malaccensis]	gi|470147751|ref|XM_004309396.1|/1e-43/PREDICTED: Fragaria vesca subsp. vesca 60S ribosomal protein L6-like (LOC101298186), mRNA	sp|P34091|RL6_MESCR/2e-99/60S ribosomal protein L6 OS=Mesembryanthemum crystallinum GN=RPL6 PE=2 SV=1	gmx:100784101/8e-101/60S ribosomal protein L6-like; K02934 large subunit ribosomal protein L6e	YLR448w/1e-50/---	PF01159/2.5E-43/Ribosomal protein L6e	biological_process:GO:0006412//translation;cellular_component:GO:0005783//endoplasmic reticulum;GO:0005730//nucleolus;GO:0022625//cytosolic large ribosomal subunit;GO:0005886//plasma membrane;GO:0009507//chloroplast;molecular_function:GO:0003735//structural constituent of ribosome;	GO:0006412 GO:0005783 GO:0005730 GO:0022625 GO:0005886 GO:0009507 GO:0003735
CL1700.Contig3_All	89.49	3.57	4.64773	4.62078	9.57527	1.01587e-21	1.23373e-19	7.59641e-20	Ph	TRUE	gi|645273013|ref|XP_008241673.1|/4.55961e-75/PREDICTED: MIP18 family protein At1g68310 [Prunus mume]	gi|349720192|emb|FQ397896.1|/2e-42/Vitis vinifera clone SS0AEB5YF18	sp|Q9C9G6|U195A_ARATH/1e-51/MIP18 family protein At1g68310 OS=Arabidopsis thaliana GN=At1g68310 PE=2 SV=2	NA	SPAC144.16/6e-30/---	PTHR12377/3.7E-81/--	NA	NA	K15174	AT1G79730
CL425.Contig2_All	103.79	0	8.75642	8.72947	9.55874	1.19194e-21	1.44254e-19	8.88211e-20	Ph	TRUE	gi|672156480|ref|XP_008797941.1|/5.52073e-93/PREDICTED: peptidyl-prolyl cis-trans isomerase CYP20-1-like isoform X1 [Phoenix dactylifera]	gi|502129295|ref|XM_004500197.1|/7e-82/PREDICTED: Cicer arietinum peptidyl-prolyl cis-trans isomerase CYP20-1-like (LOC101494484), mRNA	sp|Q8LDP4|CP19D_ARATH/7e-89/Peptidyl-prolyl cis-trans isomerase CYP19-4 OS=Arabidopsis thaliana GN=CYP19-4 PE=1 SV=2	osa:4342022/6e-92/Os06g0708500; K01802 peptidylprolyl isomerase [EC:5.2.1.8]	slr1251/8e-63/---	PS50072/44.611/Cyclophilin-type peptidyl-prolyl cis-trans isomerase domain profile.	biological_process:GO:0006457//protein folding;GO:0048364//root development;GO:0000413//protein peptidyl-prolyl isomerization;cellular_component:GO:0005783//endoplasmic reticulum;GO:0005795//Golgi stack;GO:0005829//cytosol;GO:0005771//multivesicular body;GO:0005886//plasma membrane;GO:0009507//chloroplast;molecular_function:GO:0003755//peptidyl-prolyl cis-trans isomerase activity;	GO:0006457 GO:0048364 GO:0000413 GO:0005783 GO:0005795 GO:0005829 GO:0005771 GO:0005886 GO:0009507 GO:0003755
CL1618.Contig5_All	0	89.91	-7.49041	-7.51736	-9.54073	1.41826e-21	1.70166e-19	1.04776e-19	Pr	TRUE	gi|593782003|ref|XP_007154042.1|/3.37015e-38/hypothetical protein PHAVU_003G086300g [Phaseolus vulgaris] &gt;gi|561027396|gb|ESW26036.1| hypothetical protein PHAVU_003G086300g [Phaseolus vulgaris]	NA	sp|P40603|APG_BRANA/5e-24/Anther-specific proline-rich protein APG (Fragment) OS=Brassica napus GN=APG PE=2 SV=1	gmx:100776781/2e-12/probable pectinesterase/pectinesterase inhibitor 25-like; K01051 pectinesterase [EC:3.1.1.11]	XF0818/3e-19/---	PTHR22814:SF79/1.3E-15/--	NA	NA	K12599	AT3G46960
CL4050.Contig4_All	90.17	4.05	4.47665	4.4497	9.53424	1.50991e-21	1.80852e-19	1.11356e-19	Ph	TRUE	gi|672151907|ref|XP_008797454.1|/4.40598e-46/PREDICTED: ocs element-binding factor 1-like [Phoenix dactylifera]	gi|150171126|emb|CU405577.1|/3e-12/Oryza rufipogon (W1943) cDNA clone: ORW1943C005O24, full insert sequence	sp|P24068|OCS1_MAIZE/1e-31/Ocs element-binding factor 1 OS=Zea mays GN=OBF1 PE=2 SV=2	vvi:100254083/1e-32/mitogen-activated protein kinase homolog NTF3-like; K04371 extracellular signal-regulated kinase 1/2 [EC:2.7.11.24]	NA	PF00170/2.6E-13/bZIP transcription factor	NA	NA
CL4048.Contig7_All	0	88.56	-7.33108	-7.35803	-9.5276	1.60957e-21	1.92459e-19	1.18502e-19	Pr	TRUE	gi|222623921|gb|EEE58053.1|/3.3038e-18/hypothetical protein OsJ_08888 [Oryza sativa Japonica Group]	NA	NA	NA	NA	PTHR22814/3.7E-13/--	NA	NA
CL5730.Contig3_All	97.69	0	8.2998	8.27285	9.51217	1.86726e-21	2.22507e-19	1.37004e-19	Ph	TRUE	gi|672119324|ref|XP_008782897.1|/5.49391e-55/PREDICTED: 60S ribosomal protein L31 [Phoenix dactylifera]	gi|313586500|gb|HM363464.1|/2e-54/Hevea brasiliensis 60S ribosomal protein L31B (RPL31B) mRNA, complete cds	sp|P46290|RL31_NICGU/4e-55/60S ribosomal protein L31 OS=Nicotiana glutinosa GN=RPL31 PE=1 SV=1	vvi:100267870/3e-55/60S ribosomal protein L31-like; K02910 large subunit ribosomal protein L31e	YLR406c/6e-30/---	PS01144/-/Ribosomal protein L31e signature.	NA	NA	K01110	AT3G19420
CL2041.Contig7_All	0	120.99	-10.1032	-10.1301	-9.48355	2.45768e-21	2.92364e-19	1.79953e-19	Pr	TRUE	gi|719974272|ref|XP_010244455.1|/1.36193e-55/PREDICTED: zinc finger A20 and AN1 domain-containing stress-associated protein 4-like [Nelumbo nucifera] &gt;gi|719974275|ref|XP_010244459.1| PREDICTED: zinc finger A20 and AN1 domain-containing stress-associated protein 4-like [Nelumbo nucifera]	gi|519758277|gb|JX620493.1|/2e-33/Gossypium hirsutum clone NBRI_GE66744 microsatellite sequence	sp|Q9SJM6|SAP4_ARATH/8e-48/Zinc finger A20 and AN1 domain-containing stress-associated protein 4 OS=Arabidopsis thaliana GN=SAP4 PE=1 SV=1	gmx:100776781/2e-07/probable pectinesterase/pectinesterase inhibitor 25-like; K01051 pectinesterase [EC:3.1.1.11]	Rv3876/4e-06/---	PF01754/1.3E-11/A20-like zinc finger	NA	NA	K01051	AT1G02810
CL1783.Contig5_All	83.64	1.65	5.66366	5.63671	9.46942	2.81411e-21	3.32494e-19	2.04726e-19	Ph	TRUE	gi|720016620|ref|XP_010261207.1|/0/PREDICTED: L-ascorbate oxidase [Nelumbo nucifera]	gi|116640643|emb|CT836585.1|/7e-29/Oryza sativa (indica cultivar-group) cDNA clone:OSIGCRA202B22, full insert sequence	sp|P14133|ASO_CUCSA/1e-174/L-ascorbate oxidase OS=Cucumis sativus PE=1 SV=1	vvi:100251280/0.0/L-ascorbate oxidase-like; K00423 L-ascorbate oxidase [EC:1.10.3.3]	YMR058w/3e-51/---	PF07731/5.9E-38/Multicopper oxidase	biological_process:GO:0055114//oxidation-reduction process;cellular_component:GO:0005576//extracellular region;molecular_function:GO:0005507//copper ion binding;GO:0008447//L-ascorbate oxidase activity;	GO:0055114 GO:0005576 GO:0005507 GO:0008447
CL1996.Contig1_All	85.33	0	6.6838	6.65685	9.46534	2.9262e-21	3.44569e-19	2.12161e-19	Ph	TRUE	gi|720029125|ref|XP_010265124.1|/8.95531e-151/PREDICTED: non-functional NADPH-dependent codeinone reductase 2-like [Nelumbo nucifera]	gi|326500891|dbj|AK363909.1|/7e-09/Hordeum vulgare subsp. vulgare mRNA for predicted protein, complete cds, clone: NIASHv2019P03	sp|Q9SQ64|COR2_PAPSO/8e-98/Non-functional NADPH-dependent codeinone reductase 2 OS=Papaver somniferum GN=COR2 PE=1 SV=1	gmx:547911/5e-75/reductase; NAD(P)H dependent 6'-deoxychalcone synthase (EC:2.3.1.170); K08243 6'-deoxychalcone synthase [EC:2.3.1.170]	TM1009/2e-55/---	PTHR11732/2.5E-163/--	molecular_function:GO:0016746//transferase activity, transferring acyl groups;	GO:0016746
CL1461.Contig3_All	112.51	0	9.55088	9.52392	9.46145	3.03701e-21	3.56414e-19	2.19454e-19	Ph	TRUE	gi|357496501|ref|XP_003618539.1|/1.69377e-66/hypothetical protein MTR_6g012780 [Medicago truncatula] &gt;gi|355493554|gb|AES74757.1| pro-resilin, putative [Medicago truncatula]	gi|532166623|gb|KF488566.1|/9e-27/Piper nigrum clone BPM 154 microsatellite sequence	sp|Q9FKA5|Y5957_ARATH/2e-60/Uncharacterized protein At5g39570 OS=Arabidopsis thaliana GN=At5g39570 PE=1 SV=1	gmx:100782717/3e-15/uncharacterized LOC100782717; K13210 far upstream element-binding protein	DR0392/2e-13/---	NA	NA	NA	K08486	AT1G08560
CL4389.Contig5_All	121.23	15.81	2.93884	2.91189	9.44372	3.59781e-21	4.20811e-19	2.59105e-19	Ph	TRUE	gi|307135913|gb|ADN33776.1|/3.98363e-90/60S ribosomal protein l9 [Cucumis melo subsp. melo]	gi|292774518|dbj|AK337710.1|/1e-92/Lotus japonicus cDNA, clone: LjFL1-077-BB02, HTC	sp|P30707|RL9_PEA/6e-88/60S ribosomal protein L9 OS=Pisum sativum GN=RPL9 PE=1 SV=1	mtr:MTR_5g068780/9e-91/60S ribosomal protein l9; K02940 large subunit ribosomal protein L9e	YNL067w/3e-49/---	PS00700/-/Ribosomal protein L6 signature 2.	biological_process:GO:0009955//adaxial/abaxial pattern specification;GO:0006412//translation;cellular_component:GO:0022625//cytosolic large ribosomal subunit;GO:0005773//vacuole;GO:0005730//nucleolus;GO:0009941//chloroplast envelope;GO:0005886//plasma membrane;molecular_function:GO:0003735//structural constituent of ribosome;GO:0019843//rRNA binding;	GO:0009955 GO:0006412 GO:0022625 GO:0005773 GO:0005730 GO:0009941 GO:0005886 GO:0003735 GO:0019843
CL1302.Contig1_All	1.83	81.53	-5.47742	-5.50437	-9.42916	4.13389e-21	4.81896e-19	2.96717e-19	Pr	TRUE	gi|720044384|ref|XP_010269869.1|/2.95163e-33/PREDICTED: uncharacterized protein LOC104606398 [Nelumbo nucifera]	gi|514803457|ref|XM_004976559.1|/3e-10/PREDICTED: Setaria italica uncharacterized LOC101776420 (LOC101776420), mRNA	NA	NA	NA	PF04570/7.3E-25/Protein of unknown function (DUF581)	NA	NA
CL1338.Contig1_All	155.31	30.6	2.34355	2.3166	9.42803	4.17848e-21	4.8628e-19	2.99416e-19	Ph	TRUE	gi|225444305|ref|XP_002263884.1|/7.99101e-17/PREDICTED: uncharacterized protein LOC100264003 [Vitis vinifera]	NA	NA	gmx:100803229/6e-11/probable pectate lyase 16-like; K01728 pectate lyase [EC:4.2.2.2]	NA	PF04885/7.6E-19/Stigma-specific protein, Stig1	NA	NA	K13091	AT2G16940
CL3681.Contig1_All	94.02	5.99	3.97234	3.94539	9.4206	4.48509e-21	5.19362e-19	3.19786e-19	Ph	TRUE	gi|720065221|ref|XP_010276208.1|/5.60208e-137/PREDICTED: chitinase-like protein 1 [Nelumbo nucifera]	gi|342151640|gb|GU301271.2|/1e-28/Elaeis guineensis class I chitinase (CHI1) mRNA, partial cds	sp|Q9MA41|CTL1_ARATH/6e-126/Chitinase-like protein 1 OS=Arabidopsis thaliana GN=CTL1 PE=1 SV=1	ath:AT3G12500/1e-49/HCHIB; chitinase; K01183 chitinase [EC:3.2.1.14]	STM0233/2e-09/---	PF00182/5.9E-61/Chitinase class I	biological_process:GO:0006032//chitin catabolic process;GO:0016998//cell wall macromolecule catabolic process;GO:0005975//carbohydrate metabolic process;molecular_function:GO:0004568//chitinase activity;	GO:0006032 GO:0016998 GO:0005975 GO:0004568
CL4440.Contig1_All	1.17	81.33	-6.11921	-6.14616	-9.40883	5.01686e-21	5.79015e-19	3.56516e-19	Pr	TRUE	gi|388507660|gb|AFK41896.1|/4.52214e-58/unknown [Lotus japonicus]	gi|225314245|dbj|AK320991.1|/2e-20/Solanum lycopersicum cDNA, clone: LEFL1015DD03, HTC in leaf	NA	NA	NA	NA	NA	NA
CL4003.Contig2_All	109.12	11.5	3.24621	3.21926	9.39154	5.91268e-21	6.74587e-19	4.15362e-19	Ph	TRUE	gi|470134700|ref|XP_004303177.1|/2.35799e-34/PREDICTED: xylem serine proteinase 1-like isoform 2 [Fragaria vesca subsp. vesca]	gi|525314152|ref|NM_001279031.1|/3e-19/Cicer arietinum subtilisin-like protease-like (LOC101512261), mRNA	sp|F4JXC5|SBT54_ARATH/3e-09/Subtilisin-like protease SBT5.4 OS=Arabidopsis thaliana GN=SBT5.4 PE=1 SV=1	NA	NA	NA	NA	NA
CL3763.Contig1_All	82.53	1.1	6.22934	6.20239	9.3839	6.3579e-21	7.19495e-19	4.43013e-19	Ph	TRUE	gi|719986952|ref|XP_010251861.1|/7.76186e-37/PREDICTED: uncharacterized protein LOC104593616 [Nelumbo nucifera]	gi|543177100|gb|KF033585.1|/6e-15/Phaseolus vulgaris clone BE5D1324 VQ motif-containing protein mRNA, complete cds	sp|P21997|SSGP_VOLCA/5e-17/Sulfated surface glycoprotein 185 OS=Volvox carteri PE=1 SV=1	gmx:100776781/5e-14/probable pectinesterase/pectinesterase inhibitor 25-like; K01051 pectinesterase [EC:3.1.1.11]	Rv3876/2e-09/---	PF05678/6.7E-13/VQ motif	NA	NA	K04424	AT5G11850
CL3825.Contig1_All	0	86.07	-7.42744	-7.45439	-9.35814	8.11555e-21	9.15428e-19	5.63655e-19	Pr	TRUE	gi|590593844|ref|XP_007017687.1|/3.37177e-22/Salt tolerance 2, putative isoform 3 [Theobroma cacao] &gt;gi|508723015|gb|EOY14912.1| Salt tolerance 2, putative isoform 3 [Theobroma cacao]	gi|242385739|emb|FP093591.1|/2e-15/Phyllostachys edulis cDNA clone: bphylf056b15, full insert sequence	sp|Q9LQZ7|STHX_ARATH/9e-23/Probable salt tolerance-like protein At1g75540 OS=Arabidopsis thaliana GN=At1g75540 PE=1 SV=1	ath:AT5G15840/5e-07/CO; zinc finger protein CONSTANS; K12135 zinc finger protein CONSTANS	NA	PTHR31832/9.5E-35/--	biological_process:GO:0009641//shade avoidance;GO:0006355//regulation of transcription, DNA-templated;cellular_component:GO:0005634//nucleus;molecular_function:GO:0005515//protein binding;GO:0008270//zinc ion binding;GO:0003700//sequence-specific DNA binding transcription factor activity;	GO:0009641 GO:0006355 GO:0005634 GO:0005515 GO:0008270 GO:0003700	K14325	AT1G16610
CL4470.Contig1_All	0	110.54	-9.73184	-9.75879	-9.31285	1.24443e-20	1.38356e-18	8.51894e-19	Pr	TRUE	gi|225465425|ref|XP_002264858.1|/1.4186e-107/PREDICTED: uncharacterized protein LOC100241465 [Vitis vinifera]	gi|359480113|ref|XM_002264062.2|/1e-05/PREDICTED: Vitis vinifera uncharacterized LOC100256767 (LOC100256767), mRNA	NA	NA	NA	PF01117/3.0E-8/Aerolysin toxin	NA	NA	K16075	AT1G16010
CL4840.Contig2_All	13.84	110.79	-3.00091	-3.02786	-9.28703	1.58655e-20	1.75275e-18	1.07922e-18	Pr	TRUE	gi|568839536|ref|XP_006473738.1|/3.32617e-23/PREDICTED: F-box protein SKIP23-like [Citrus sinensis] &gt;gi|641866309|gb|KDO84994.1| hypothetical protein CISIN_1g015444mg [Citrus sinensis]	NA	sp|Q9FVS1|FBK23_ARATH/5e-10/F-box/kelch-repeat protein At1g57790 OS=Arabidopsis thaliana GN=At1g57790 PE=2 SV=1	NA	NA	PF03478/3.2E-9/Protein of unknown function (DUF295)	NA	NA	K15414	AT2G39795
CL3724.Contig1_All	85.58	0	7.4192	7.39225	9.26689	1.91645e-20	2.10057e-18	1.29338e-18	Ph	TRUE	gi|571499594|ref|XP_006594502.1|/1.37204e-15/PREDICTED: uncharacterized protein LOC102668493 [Glycine max]	NA	NA	NA	NA	NA	cellular_component:GO:0005774//vacuolar membrane;	GO:0005774
CL2945.Contig1_All	9.38	98.74	-3.39597	-3.42292	-9.25551	2.13211e-20	2.32233e-18	1.42992e-18	Pr	TRUE	gi|116784310|gb|ABK23297.1|/1.09146e-20/unknown [Picea sitchensis] &gt;gi|224284886|gb|ACN40173.1| unknown [Picea sitchensis]	gi|211906459|gb|FJ415177.1|/5e-21/Gossypium hirsutum clone Spot40 triosephosphate isomerase mRNA, complete cds	sp|P48495|TPIS_PETHY/2e-21/Triosephosphate isomerase, cytosolic OS=Petunia hybrida GN=TPIP1 PE=2 SV=1	gmx:100796274/8e-21/triosephosphate isomerase, cytosolic-like; K01803 triosephosphate isomerase (TIM) [EC:5.3.1.1]	YDR050c/7e-08/---	PTHR21139/1.1E-25/--	biological_process:GO:0006096//glycolytic process;molecular_function:GO:0004807//triose-phosphate isomerase activity;	GO:0006096 GO:0004807	K13421	AT3G54470
CL4458.Contig5_All	26.28	138.42	-2.39702	-2.42397	-9.22721	2.77778e-20	3.00681e-18	1.85138e-18	Pr	TRUE	gi|34099926|gb|AAQ57226.1|/4.84661e-50/DREB2 [Glycine max]	gi|304651057|gb|HM992944.1|/3e-33/Eucalyptus globulus DREB2 mRNA, complete cds	sp|O65665|ERF60_ARATH/1e-44/Ethylene-responsive transcription factor ERF060 OS=Arabidopsis thaliana GN=ERF060 PE=2 SV=1	zma:100502435/1e-41/uncharacterized LOC100502435; K09286 EREBP-like factor	Rv2264c/6e-07/---	PTHR31657/3.8E-58/--	NA	NA	K12345
CL5676.Contig3_All	84.66	0	7.40361	7.37666	9.22239	2.90543e-20	3.13526e-18	1.93047e-18	Ph	TRUE	gi|470109096|ref|XP_004290838.1|/4.93e-45/PREDICTED: selenoprotein K-like [Fragaria vesca subsp. vesca]	gi|490262684|gb|KC862137.1|/2e-29/Saururus cernuus glycine-rich protein mRNA, partial cds	NA	NA	NA	PTHR16875/6.8E-31/--	NA	NA	K02937	AT1G80750
CL4039.Contig2_All	79.59	1.83	5.44267	5.41572	9.22162	2.92644e-20	3.15304e-18	1.94142e-18	Ph	TRUE	gi|357451631|ref|XP_003596092.1|/0/Phosphoglycerate kinase [Medicago truncatula] &gt;gi|355485140|gb|AES66343.1| phosphoglycerate kinase-like protein [Medicago truncatula]	gi|210145867|dbj|AK244558.1|/2e-98/Glycine max cDNA, clone: GMFL01-06-L15	sp|Q42961|PGKH_TOBAC/0.0/Phosphoglycerate kinase, chloroplastic OS=Nicotiana tabacum PE=1 SV=1	mtr:MTR_2g066120/0.0/Phosphoglycerate kinase; K00927 phosphoglycerate kinase [EC:2.7.2.3]	all4131/2e-159/---	PF00162/7.6E-165/Phosphoglycerate kinase	biological_process:GO:0016310//phosphorylation;GO:0006096//glycolytic process;molecular_function:GO:0004618//phosphoglycerate kinase activity;	GO:0016310 GO:0006096 GO:0004618	K03801	AT1G04640
CL2041.Contig6_All	103.28	0	9.33427	9.30732	9.19772	3.65639e-20	3.90931e-18	2.40707e-18	Ph	TRUE	gi|225440928|ref|XP_002282913.1|/3.03406e-55/PREDICTED: zinc finger A20 and AN1 domain-containing stress-associated protein 4 isoform 1 [Vitis vinifera]	gi|519758277|gb|JX620493.1|/2e-27/Gossypium hirsutum clone NBRI_GE66744 microsatellite sequence	sp|Q9SJM6|SAP4_ARATH/5e-48/Zinc finger A20 and AN1 domain-containing stress-associated protein 4 OS=Arabidopsis thaliana GN=SAP4 PE=1 SV=1	mtr:MTR_4g064740/2e-09/Serine/arginine repetitive matrix protein; K13171 serine/arginine repetitive matrix protein 1	mlr2363/1e-06/---	PF01428/9.7E-13/AN1-like Zinc finger	NA	NA	K01051	AT1G02810
CL4970.Contig2_All	3.27	80.75	-4.6261	-4.65305	-9.19359	3.79952e-20	4.03756e-18	2.48604e-18	Pr	TRUE	gi|527480069|gb|AGS15000.1|/0/calcium-dependent protein kinase 3 [Vitis amurensis]	gi|527480068|gb|KF042355.1|/1e-133/Vitis amurensis calcium-dependent protein kinase 3 (CDPK3) mRNA, complete cds	sp|Q42479|CDPK3_ARATH/0.0/Calcium-dependent protein kinase 3 OS=Arabidopsis thaliana GN=CPK3 PE=1 SV=1	vvi:100265650/0.0/calcium-dependent protein kinase 3-like; K13412 calcium-dependent protein kinase [EC:2.7.11.1]	SPAC14C4.03/6e-33/---	PS00018/-/EF-hand calcium-binding domain.	NA	NA	K00627	AT1G34430
CL5452.Contig6_All	91.19	6.33	3.8486	3.82165	9.18154	4.24972e-20	4.50225e-18	2.77216e-18	Ph	TRUE	gi|672120382|ref|XP_008783454.1|/1.2504e-87/PREDICTED: SUMO-conjugating enzyme SCE1-like [Phoenix dactylifera]	gi|317174397|gb|HQ526616.1|/9e-70/Gossypium herbaceum clone NBRI_B_6716 simple sequence repeat marker, mRNA sequence	sp|Q42551|SCE1_ARATH/3e-83/SUMO-conjugating enzyme SCE1 OS=Arabidopsis thaliana GN=SCE1 PE=1 SV=1	vvi:100262698/5e-88/SUMO-conjugating enzyme SCE1-like; K10577 ubiquitin-conjugating enzyme E2 I [EC:6.3.2.19]	SPAC30D11.13/9e-54/---	PTHR24067/5.3E-96/--	biological_process:GO:0016925//protein sumoylation;GO:0009737//response to abscisic acid;cellular_component:GO:0005634//nucleus;molecular_function:GO:0019789//SUMO transferase activity;	GO:0016925 GO:0009737 GO:0005634 GO:0019789
CL4332.Contig2_All	26.97	139.04	-2.36607	-2.39302	-9.17889	4.35562e-20	4.60743e-18	2.83693e-18	Pr	TRUE	gi|720019520|ref|XP_010262112.1|/1.52149e-31/PREDICTED: uncharacterized protein LOC104600711 [Nelumbo nucifera]	gi|349717242|emb|FQ392267.1|/4e-10/Vitis vinifera clone SS0AFA6YI15	sp|Q9LV48|PERK1_ARATH/4e-08/Proline-rich receptor-like protein kinase PERK1 OS=Arabidopsis thaliana GN=PERK1 PE=2 SV=1	cre:CHLREDRAFT_196948/5e-08/RPB1; DNA-directed RNA polymerase II, largest subunit (EC:2.7.7.6); K03006 DNA-directed RNA polymerase II subunit RPB1 [EC:2.7.7.6]	Rv2839c/6e-06/---	NA	NA	NA	K14856	AT1G13160
CL3251.Contig6_All	108.53	12.61	3.10545	3.0785	9.17776	4.40142e-20	4.6418e-18	2.85808e-18	Ph	TRUE	gi|720011756|ref|XP_010259661.1|/1.34519e-48/PREDICTED: glutathione S-transferase F13 [Nelumbo nucifera]	gi|151427233|dbj|AK249282.1|/2e-06/Hordeum vulgare subsp. vulgare cDNA clone: FLbaf24h17, mRNA sequence	sp|Q96266|GSTF8_ARATH/6e-39/Glutathione S-transferase F8, chloroplastic OS=Arabidopsis thaliana GN=GSTF8 PE=1 SV=3	vvi:100242506/2e-47/glutathione S-transferase F13-like; K00799 glutathione S-transferase [EC:2.5.1.18]	sll0067/1e-09/---	PF02798/3.6E-16/Glutathione S-transferase, N-terminal domain	molecular_function:GO:0016740//transferase activity;	GO:0016740	K15687	AT3G08505
CL3094.Contig2_All	13.15	107.25	-3.02784	-3.05479	-9.17579	4.48259e-20	4.71314e-18	2.90201e-18	Pr	TRUE	gi|590720674|ref|XP_007051395.1|/5.3807e-162/Homeodomain-like superfamily protein isoform 1 [Theobroma cacao] &gt;gi|590720710|ref|XP_007051405.1| Homeodomain-like superfamily protein isoform 1 [Theobroma cacao] &gt;gi|590720714|ref|XP_007051406.1| Homeodomain-like superfamily protein isoform 1 [Theobroma cacao] &gt;gi|508703656|gb|EOX95552.1| Homeodomain-like superfamily protein isoform 1 [Theob…	gi|186508741|ref|NM_180129.3|/1e-30/Arabidopsis thaliana protein CCA1 mRNA, complete cds	sp|Q6R0H1|LHY_ARATH/2e-121/Protein LHY OS=Arabidopsis thaliana GN=LHY PE=1 SV=2	ath:AT1G01060/7e-121/LHY; protein late elongated hypocotyl; K12133 LATE ELONGATED HYPOCOTYL	NA	PF00249/1.2E-13/Myb-like DNA-binding domain	NA	NA	K13462	AT3G43300
CL5872.Contig6_All	352.49	146.66	1.26511	1.23816	9.15225	5.57611e-20	5.85408e-18	3.60452e-18	Ph	TRUE	gi|720049682|ref|XP_010271520.1|/1.1355e-167/PREDICTED: cysteine proteinase RD19a-like [Nelumbo nucifera]	gi|146215997|gb|EF530143.1|/3e-39/Actinidia deliciosa cysteine protease Cp3 mRNA, complete cds	sp|P43296|RD19A_ARATH/4e-154/Cysteine proteinase RD19a OS=Arabidopsis thaliana GN=RD19A PE=2 SV=1	osa:4329339/2e-152/Os02g0469600; K01376 [EC:3.4.22.-]	AF1946_2/2e-21/---	PTHR12411/1.7E-164/--	biological_process:GO:0006508//proteolysis;GO:0009651//response to salt stress;GO:0042742//defense response to bacterium;GO:0009269//response to desiccation;cellular_component:GO:0005634//nucleus;GO:0005773//vacuole;molecular_function:GO:0008234//cysteine-type peptidase activity;	GO:0006508 GO:0009651 GO:0042742 GO:0009269 GO:0005634 GO:0005773 GO:0008234	K01962	AT2G38040
CL3763.Contig3_All	11.71	102.98	-3.13655	-3.1635	-9.13746	6.39335e-20	6.70196e-18	4.12658e-18	Pr	TRUE	gi|719986952|ref|XP_010251861.1|/6.93413e-38/PREDICTED: uncharacterized protein LOC104593616 [Nelumbo nucifera]	gi|543177100|gb|KF033585.1|/3e-14/Phaseolus vulgaris clone BE5D1324 VQ motif-containing protein mRNA, complete cds	sp|P21997|SSGP_VOLCA/1e-16/Sulfated surface glycoprotein 185 OS=Volvox carteri PE=1 SV=1	gmx:100776781/2e-15/probable pectinesterase/pectinesterase inhibitor 25-like; K01051 pectinesterase [EC:3.1.1.11]	Rv3876/2e-09/---	PF05678/6.8E-13/VQ motif	NA	NA
CL1446.Contig5_All	28.59	141.48	-2.30702	-2.33397	-9.12348	7.27488e-20	7.59179e-18	4.67448e-18	Pr	TRUE	gi|115473339|ref|NP_001060268.1|/1.84749e-39/Os07g0615200 [Oryza sativa Japonica Group] &gt;gi|113611804|dbj|BAF22182.1| Os07g0615200 [Oryza sativa Japonica Group]	gi|242385224|emb|FP093276.1|/3e-08/Phyllostachys edulis cDNA clone: bphyem116j13, full insert sequence	sp|Q9LMA8|TI10A_ARATH/1e-28/Protein TIFY 10A OS=Arabidopsis thaliana GN=TIFY10A PE=1 SV=1	osa:4343899/7e-41/Os07g0615200; K13464 jasmonate ZIM domain-containing protein	NA	PF09425/5.6E-15/Divergent CCT motif	NA	NA	K14498	AT1G10940
CL3390.Contig4_All	144.91	28.78	2.33202	2.30507	9.07967	1.08901e-19	1.11968e-17	6.89421e-18	Ph	TRUE	gi|695081045|ref|XP_009388016.1|/3.51301e-112/PREDICTED: polyphenol oxidase, chloroplastic-like [Musa acuminata subsp. malaccensis]	gi|73427726|gb|DQ123805.1|/1e-08/Euterpe oleracea poliphenol oxidase mRNA, partial cds	sp|P43311|PPO_VITVI/4e-105/Polyphenol oxidase, chloroplastic OS=Vitis vinifera PE=1 SV=1	vvi:100256583/5e-107/polyphenol oxidase, chloroplastic-like; K00422 polyphenol oxidase [EC:1.10.3.1]	NA	PR00092/2.1E-13/Tyrosinase copper-binding domain signature	NA	NA	K08907	AT3G54890
CL5229.Contig2_All	76.17	1.66	5.51997	5.49302	9.02833	1.74316e-19	1.76879e-17	1.08909e-17	Ph	TRUE	gi|604305935|gb|EYU24992.1|/4.8927e-77/hypothetical protein MIMGU_mgv1a015639mg [Erythranthe guttata] &gt;gi|604344857|gb|EYU43531.1| hypothetical protein MIMGU_mgv1a015622mg [Erythranthe guttata] &gt;gi|604344858|gb|EYU43532.1| hypothetical protein MIMGU_mgv1a015628mg [Erythranthe guttata]	gi|210145354|dbj|AK244045.1|/6e-76/Glycine max cDNA, clone: GMFL01-01-P05	sp|P62302|RS13_SOYBN/1e-77/40S ribosomal protein S13 OS=Glycine max GN=RPS13 PE=2 SV=1	vvi:100242146/4e-78/40S ribosomal protein S13-like; K02953 small subunit ribosomal protein S13e	SPAC6F6.07c/7e-61/---	PTHR11885/3.3E-124/--	biological_process:GO:0006412//translation;cellular_component:GO:0005840//ribosome;molecular_function:GO:0003735//structural constituent of ribosome;	GO:0006412 GO:0005840 GO:0003735	K13071	AT3G44880
CL3992.Contig6_All	163.98	364.02	-1.1505	-1.17745	-9.02222	1.8432e-19	1.86486e-17	1.14825e-17	Pr	TRUE	gi|356517068|ref|XP_003527212.1|/4.25219e-58/PREDICTED: glycine-rich RNA-binding protein 7 [Glycine max]	gi|242383506|emb|FP092350.1|/3e-52/Phyllostachys edulis cDNA clone: bphyem203k04, full insert sequence	sp|Q99070|GRP2_SORBI/2e-54/Glycine-rich RNA-binding protein 2 OS=Sorghum bicolor GN=GRP2 PE=2 SV=1	bdi:100837968/5e-24/heterogeneous nuclear ribonucleoprotein A3 homolog 2-like; K12741 heterogeneous nuclear ribonucleoprotein A1/A3	SPAC140.02/2e-17/---	PS50102/19.11/Eukaryotic RNA Recognition Motif (RRM) profile.	biological_process:GO:0006406//mRNA export from nucleus;GO:0016310//phosphorylation;GO:0032508//DNA duplex unwinding;GO:0010228//vegetative to reproductive phase transition of meristem;GO:0009651//response to salt stress;GO:0045087//innate immune response;GO:0007623//circadian rhythm;GO:0009409//response to cold;GO:0010043//response to zinc ion;GO:0009737//response to abscisic acid;GO:0046686//re…	GO:0006406 GO:0016310 GO:0032508 GO:0010228 GO:0009651 GO:0045087 GO:0007623 GO:0009409 GO:0010043 GO:0009737 GO:0046686 GO:0010501 GO:0010119 GO:0005777 GO:0005730 GO:0005886 GO:0009507 GO:0005618 GO:0003690 GO:0003697 GO:0000166 GO:0016301	K14325	AT1G16610
CL4080.Contig3_All	259.6	91.36	1.50666	1.47971	9.00132	2.23018e-19	2.24014e-17	1.37932e-17	Ph	TRUE	gi|719991534|ref|XP_010253293.1|/1.08379e-65/PREDICTED: histone H2B-like [Nelumbo nucifera]	gi|563328|emb|X82362.1|/1e-104/A.officinalis mRNA for histone 2B	sp|O22582|H2B_GOSHI/3e-65/Histone H2B OS=Gossypium hirsutum GN=HIS2B PE=2 SV=3	gmx:100499734/2e-66/uncharacterized LOC100499734; K11252 histone H2B	DR2133/8e-08/---	NA	biological_process:GO:0006334//nucleosome assembly;cellular_component:GO:0005730//nucleolus;GO:0000786//nucleosome;molecular_function:GO:0003677//DNA binding;GO:0046982//protein heterodimerization activity;	GO:0006334 GO:0005730 GO:0000786 GO:0003677 GO:0046982
CL1796.Contig3_All	77.65	2.67	4.86207	4.83512	8.9928	2.41007e-19	2.41041e-17	1.48416e-17	Ph	TRUE	gi|566155353|ref|XP_002299066.2|/2.60082e-99/hypothetical protein POPTR_0001s47320g [Populus trichocarpa] &gt;gi|550350076|gb|EEE83871.2| hypothetical protein POPTR_0001s47320g [Populus trichocarpa]	gi|502178923|ref|XM_004516292.1|/3e-38/PREDICTED: Cicer arietinum RNA-binding protein pno1-like (LOC101504364), mRNA	NA	vvi:100249193/1e-97/RNA-binding protein pno1-like; K11884 RNA-binding protein PNO1	YOR145c/1e-62/---	PTHR12826/4.0E-124/--	molecular_function:GO:0003723//RNA binding;	GO:0003723	K12817	AT1G03140
CL851.Contig4_All	26.21	133.99	-2.35394	-2.38089	-8.98382	2.61526e-19	2.60071e-17	1.60133e-17	Pr	TRUE	gi|720045253|ref|XP_010270148.1|/3.82125e-120/PREDICTED: cytochrome b561 and DOMON domain-containing protein At5g47530-like [Nelumbo nucifera]	gi|116633712|emb|CT833494.1|/1e-16/Oryza sativa (indica cultivar-group) cDNA clone:OSIGCSN086G17, full insert sequence	sp|Q94BT2|AIR12_ARATH/2e-18/Auxin-induced in root cultures protein 12 OS=Arabidopsis thaliana GN=AIR12 PE=1 SV=3	NA	NA	SM00664/2.3E-23/Possible catecholamine-binding domain present in a variety of eukaryotic proteins.	NA	NA	K01783	AT1G63290
CL3139.Contig3_All	112.96	15.76	2.84147	2.81452	8.96102	3.21691e-19	3.19445e-17	1.96692e-17	Ph	TRUE	gi|225439287|ref|XP_002266470.1|/0/PREDICTED: lysosomal beta glucosidase-like [Vitis vinifera]	gi|359481105|ref|XM_002266434.2|/2e-70/PREDICTED: Vitis vinifera lysosomal beta glucosidase-like (LOC100254789), mRNA	sp|A5JTQ3|XYL2_MEDSV/2e-37/Beta-xylosidase/alpha-L-arabinofuranosidase 2 OS=Medicago sativa subsp. varia GN=Xyl2 PE=2 SV=1	ath:AT3G47000/0.0/beta-glucosidase; K01188 beta-glucosidase [EC:3.2.1.21]	CAC1075/4e-130/---	PF00933/8.4E-87/Glycosyl hydrolase family 3 N terminal domain	biological_process:GO:0005975//carbohydrate metabolic process;cellular_component:GO:0016023//cytoplasmic membrane-bounded vesicle;molecular_function:GO:0008422//beta-glucosidase activity;GO:0005524//ATP binding;GO:0004812//aminoacyl-tRNA ligase activity;	GO:0005975 GO:0016023 GO:0008422 GO:0005524 GO:0004812	K06889	AT1G29840
CL3675.Contig8_All	78.86	0	7.30122	7.27427	8.93445	4.09194e-19	4.03464e-17	2.48424e-17	Ph	TRUE	gi|672144583|ref|XP_008796193.1|/2.26892e-74/PREDICTED: superoxide dismutase [Cu-Zn] isoform X2 [Phoenix dactylifera] &gt;gi|672144585|ref|XP_008796194.1| PREDICTED: superoxide dismutase [Cu-Zn] isoform X2 [Phoenix dactylifera]	gi|58616000|gb|AY881163.1|/6e-57/Nelumbo nucifera isolate 13 copper-zinc superoxide dismutase mRNA, partial cds	sp|O65174|SODC_ZANAE/7e-74/Superoxide dismutase [Cu-Zn] OS=Zantedeschia aethiopica GN=SODCC PE=2 SV=1	zma:542722/9e-73/sod4, SODCC.2, sod4ap; superoxide dismutase4 (EC:1.15.1.1); K04565 Cu/Zn superoxide dismutase [EC:1.15.1.1]	YJR104c/2e-39/---	PS00087/-/Copper/Zinc superoxide dismutase signature 1.	NA	NA	K15541
CL1656.Contig3_All	74.42	1.18	5.97883	5.95188	8.93038	4.2455e-19	4.18014e-17	2.57383e-17	Ph	TRUE	gi|719999991|ref|XP_010255891.1|/8.07729e-112/PREDICTED: keratin, type I cytoskeletal 9 [Nelumbo nucifera]	gi|502120462|ref|XM_004496914.1|/1e-08/PREDICTED: Cicer arietinum myb-like protein I-like (LOC101490589), mRNA	sp|P10495|GRP1_PHAVU/5e-14/Glycine-rich cell wall structural protein 1.0 OS=Phaseolus vulgaris PE=2 SV=1	cre:CHLREDRAFT_17066/8e-15/TRF4; trf4 poly(A) polymerase; K03514 DNA polymerase sigma subunit [EC:2.7.7.7]	XF0818/2e-13/---	PTHR22814/9.2E-69/--	NA	NA	K13065	AT5G48930
CL3554.Contig2_All	0	73.5	-6.48598	-6.51293	-8.89454	5.86592e-19	5.72708e-17	3.52632e-17	Pr	TRUE	gi|698510252|ref|XP_009800304.1|/3.77236e-53/PREDICTED: copper transporter 5 [Nicotiana sylvestris]	gi|470135289|ref|XM_004303402.1|/2e-14/PREDICTED: Fragaria vesca subsp. vesca copper transporter 5-like (LOC101296404), mRNA	sp|Q93VM8|COPT5_ARATH/1e-46/Copper transporter 5 OS=Arabidopsis thaliana GN=COPT5 PE=1 SV=1	pop:POPTR_739170/2e-49/copper transporter; K14686 solute carrier family 31 (copper transporter), member 1	NA	NA	biological_process:GO:0015680//intracellular copper ion transport;GO:0009737//response to abscisic acid;cellular_component:GO:0005774//vacuolar membrane;GO:0009506//plasmodesma;GO:0005770//late endosome;GO:0005794//Golgi apparatus;molecular_function:GO:0015089//high-affinity copper ion transmembrane transporter activity;	GO:0015680 GO:0009737 GO:0005774 GO:0009506 GO:0005770 GO:0005794 GO:0015089	K02941	AT2G40010
CL3575.Contig4_All	6.33	84.47	-3.73816	-3.76511	-8.87424	7.04118e-19	6.83622e-17	4.20925e-17	Pr	TRUE	gi|297740090|emb|CBI30272.3|/9.85458e-172/unnamed protein product [Vitis vinifera]	gi|526118252|ref|NM_001281042.1|/1e-75/Vitis vinifera monodehydroascorbate reductase (LOC100233035), mRNA >gi|146432260|gb|EF554360.1| Vitis vinifera monodehydroascorbate reductase mRNA, complete cds	sp|Q43497|MDAR_SOLLC/8e-165/Monodehydroascorbate reductase OS=Solanum lycopersicum GN=AFRR PE=1 SV=1	vvi:100233035/3e-173/monodehydroascorbate reductase; K08232 monodehydroascorbate reductase (NADH) [EC:1.6.5.4]	Cgl2652/3e-38/---	PTHR22912:SF144/6.6E-218/--	biological_process:GO:0009414//response to water deprivation;GO:0043903//regulation of symbiosis, encompassing mutualism through parasitism;GO:0009610//response to symbiotic fungus;GO:0010043//response to zinc ion;GO:0009753//response to jasmonic acid;GO:0055114//oxidation-reduction process;GO:0009651//response to salt stress;cellular_component:GO:0005829//cytosol;molecular_function:GO:0050660//f…	GO:0009414 GO:0043903 GO:0009610 GO:0010043 GO:0009753 GO:0055114 GO:0009651 GO:0005829 GO:0050660 GO:0016491	K13415	AT4G39400
CL4459.Contig5_All	0	76.06	-7.24907	-7.27602	-8.85619	8.27945e-19	7.99391e-17	4.92208e-17	Pr	TRUE	gi|414885617|tpg|DAA61631.1|/4.89703e-19/TPA: hypothetical protein ZEAMMB73_530962 [Zea mays]	gi|147799294|emb|AM462978.2|/3e-07/Vitis vinifera contig VV78X165017.9, whole genome shotgun sequence	sp|Q05349|12KD_FRAAN/4e-07/Auxin-repressed 12.5 kDa protein OS=Fragaria ananassa PE=2 SV=1	NA	NA	NA	NA	NA
CL5315.Contig1_All	73.49	1.9	5.27348	5.24653	8.83977	9.59191e-19	9.21008e-17	5.67091e-17	Ph	TRUE	gi|719967574|ref|XP_010262279.1|/1.68799e-58/PREDICTED: probable calcium-binding protein CML16 [Nelumbo nucifera]	gi|226958442|ref|NM_001159470.1|/8e-29/Zea mays calmodulin (LOC100283698), mRNA >gi|195636459|gb|EU965580.1| Zea mays clone 287120 calmodulin mRNA, complete cds	sp|Q9FZ75|CML15_ARATH/4e-57/Probable calcium-binding protein CML15 OS=Arabidopsis thaliana GN=CML15 PE=2 SV=1	vvi:100247540/1e-59/probable calcium-binding protein CML15-like; K13448 calcium-binding protein CML	SPAC3A12.14/4e-27/---	PS00018/-/EF-hand calcium-binding domain.	molecular_function:GO:0005509//calcium ion binding;	GO:0005509	K12625	AT2G43810
CL1826.Contig1_All	15.32	107.01	-2.80426	-2.83121	-8.83028	1.04414e-18	9.99825e-17	6.1562e-17	Pr	TRUE	gi|672120610|ref|XP_008783578.1|/2.08624e-165/PREDICTED: FAM10 family protein At4g22670 [Phoenix dactylifera]	gi|502176015|ref|XM_004515726.1|/1e-50/PREDICTED: Cicer arietinum FAM10 family protein At4g22670-like (LOC101503284), transcript variant X3, mRNA	sp|Q93YR3|F10AL_ARATH/2e-150/FAM10 family protein At4g22670 OS=Arabidopsis thaliana GN=At4g22670 PE=1 SV=1	vvi:100264431/3e-159/FAM10 family protein At4g22670-like; K09560 suppressor of tumorigenicity protein 13	FN1787/7e-09/---	SM00028/0.41/Tetratricopeptide repeats	NA	NA
CL1237.Contig11_All	102.29	0	9.86095	9.834	8.8279	1.06659e-18	1.01992e-16	6.27993e-17	Ph	TRUE	gi|297736022|emb|CBI24060.3|/8.31357e-33/unnamed protein product [Vitis vinifera]	gi|349731491|emb|FQ394612.1|/1e-10/Vitis vinifera clone SS0AFA1YL24	sp|Q9FPQ6|GP1_CHLRE/6e-09/Vegetative cell wall protein gp1 OS=Chlamydomonas reinhardtii GN=GP1 PE=1 SV=1	vcn:VOLCADRAFT_99471/9e-07/hypothetical protein; K01115 phospholipase D [EC:3.1.4.4]	NA	PF04570/3.1E-22/Protein of unknown function (DUF581)	NA	NA	K01904	AT1G51680
CL5193.Contig1_All	216.61	68.72	1.6563	1.62935	8.82186	1.12569e-18	1.06765e-16	6.57379e-17	Ph	TRUE	gi|661885227|emb|CDP11183.1|/0/unnamed protein product [Coffea canephora]	gi|32984133|dbj|AK098924.1|/0.0/Oryza sativa Japonica Group cDNA clone:J013002P17, full insert sequence	sp|P35007|SAHH_CATRO/0.0/Adenosylhomocysteinase OS=Catharanthus roseus GN=SAHH PE=1 SV=1	vvi:100253872/0.0/adenosylhomocysteinase-like; K01251 adenosylhomocysteinase [EC:3.3.1.1]	Rv3248c/3e-167/---	PF00670/3.4E-84/S-adenosyl-L-homocysteine hydrolase, NAD binding domain	biological_process:GO:0016441//posttranscriptional gene silencing;GO:0006346//methylation-dependent chromatin silencing;GO:0006730//one-carbon metabolic process;cellular_component:GO:0005886//plasma membrane;GO:0005773//vacuole;molecular_function:GO:0004013//adenosylhomocysteinase activity;GO:0000166//nucleotide binding;GO:0005507//copper ion binding;	GO:0016441 GO:0006346 GO:0006730 GO:0005886 GO:0005773 GO:0004013 GO:0000166 GO:0005507
CL3270.Contig2_All	0	74.62	-7.13743	-7.16438	-8.80609	1.2959e-18	1.22409e-16	7.53704e-17	Pr	TRUE	gi|719965160|ref|XP_010255646.1|/1.03716e-61/PREDICTED: transcription factor MYB1R1-like [Nelumbo nucifera]	gi|351722586|ref|NM_001250832.1|/1e-19/Glycine max MYB transcription factor MYB138 (MYB138), mRNA >gi|110931719|gb|DQ822918.1| Glycine max MYB transcription factor MYB138 (MYB138) mRNA, complete cds	sp|Q2V9B0|MY1R1_SOLTU/2e-46/Transcription factor MYB1R1 OS=Solanum tuberosum PE=2 SV=1	ath:AT2G46830/2e-06/CCA1; protein CCA1; K12134 circadian clock associated 1	NA	PF00249/6.1E-13/Myb-like DNA-binding domain	biological_process:GO:0009733//response to auxin;GO:0009739//response to gibberellin;GO:0009753//response to jasmonic acid;GO:0009723//response to ethylene;GO:0009737//response to abscisic acid;GO:0009751//response to salicylic acid;GO:0046686//response to cadmium ion;GO:0080167//response to karrikin;GO:0009651//response to salt stress;molecular_function:GO:0005488//binding;	GO:0009733 GO:0009739 GO:0009753 GO:0009723 GO:0009737 GO:0009751 GO:0046686 GO:0080167 GO:0009651 GO:0005488	K01051	AT1G02810
CL2839.Contig5_All	1.04	70.78	-6.08869	-6.11564	-8.78011	1.6331e-18	1.51994e-16	9.35869e-17	Pr	TRUE	gi|702467501|ref|XP_010029744.1|/2.52996e-57/PREDICTED: jacalin-related lectin 4-like [Eucalyptus grandis]	NA	sp|P83304|LEC_PARPC/2e-51/Mannose/glucose-specific lectin (Fragment) OS=Parkia platycephala PE=1 SV=1	NA	NA	SM00915/1.2E-16/Jacalin-like lectin domain	molecular_function:GO:0005488//binding;	GO:0005488
CL2776.Contig2_All	1.06	70.61	-6.05774	-6.08469	-8.7721	1.7536e-18	1.62557e-16	1.00091e-16	Pr	TRUE	gi|672144521|ref|XP_008796163.1|/1.30167e-134/PREDICTED: S-formylglutathione hydrolase [Phoenix dactylifera]	gi|211906481|gb|FJ415188.1|/3e-30/Gossypium hirsutum clone Spotp13 S-formylglutathione hydrolase mRNA, complete cds	sp|Q8LAS8|SFGH_ARATH/9e-128/S-formylglutathione hydrolase OS=Arabidopsis thaliana GN=SFGH PE=1 SV=2	vvi:100253701/1e-132/S-formylglutathione hydrolase-like; K01070 S-formylglutathione hydrolase [EC:3.1.2.12]	PA3628/2e-85/---	PF00756/3.5E-58/Putative esterase	biological_process:GO:0046294//formaldehyde catabolic process;molecular_function:GO:0018738//S-formylglutathione hydrolase activity;	GO:0046294 GO:0018738	K08341	AT1G62040
CL3553.Contig11_All	100.45	0	9.83476	9.80781	8.76453	1.8756e-18	1.73406e-16	1.06771e-16	Ph	TRUE	gi|225448367|ref|XP_002268645.1|/1.32143e-161/PREDICTED: 60S acidic ribosomal protein P0 [Vitis vinifera]	gi|543176545|gb|KF033306.1|/1e-123/Phaseolus vulgaris clone BE5D0433 60S acidic ribosomal protein P0 mRNA, complete cds	sp|P50346|RLA0_SOYBN/4e-156/60S acidic ribosomal protein P0 OS=Glycine max PE=1 SV=1	vvi:100250067/5e-163/60S acidic ribosomal protein P0-like; K02941 large subunit ribosomal protein LP0	SPCC18.14c/6e-81/---	PF00466/2.2E-22/Ribosomal protein L10	biological_process:GO:0009409//response to cold;GO:0010043//response to zinc ion;GO:0006414//translational elongation;GO:0046686//response to cadmium ion;GO:0042254//ribosome biogenesis;GO:0009651//response to salt stress;cellular_component:GO:0005730//nucleolus;GO:0005886//plasma membrane;GO:0009507//chloroplast;GO:0022626//cytosolic ribosome;molecular_function:GO:0005507//copper ion binding;GO:…	GO:0009409 GO:0010043 GO:0006414 GO:0046686 GO:0042254 GO:0009651 GO:0005730 GO:0005886 GO:0009507 GO:0022626 GO:0005507 GO:0003735
CL700.Contig9_All	75.4	0	7.23649	7.20954	8.75618	2.01975e-18	1.86239e-16	1.14672e-16	Ph	TRUE	gi|586759741|ref|XP_006854080.1|/1.09565e-101/hypothetical protein AMTR_s00048p00122750 [Amborella trichopoda] &gt;gi|548857749|gb|ERN15547.1| hypothetical protein AMTR_s00048p00122750 [Amborella trichopoda]	gi|225316035|dbj|AK321989.1|/5e-08/Solanum lycopersicum cDNA, clone: LEFL1032AD09, HTC in leaf	sp|Q8RY59|RCD1_ARATH/2e-75/Inactive poly [ADP-ribose] polymerase RCD1 OS=Arabidopsis thaliana GN=RCD1 PE=1 SV=1	NA	NA	PTHR32263/2.7E-116/--	NA	NA
CL31.Contig11_All	0	74.04	-7.21023	-7.23718	-8.74985	2.13644e-18	1.96739e-16	1.21138e-16	Pr	TRUE	gi|574588559|gb|AHG32726.1|/4.228e-48/ORF3, partial [Dioscorea rotundata]	gi|42494379|gb|AY452270.1|/8e-06/Musa ABB Group endogenous virus badnavirus clone KT6 ORFIII polyprotein-like gene, partial sequence	NA	NA	YIL082w-a_2/8e-12/---	PF00078/3.7E-12/Reverse transcriptase (RNA-dependent DNA polymerase)	NA	NA	K14685	AT2G38460
CL3958.Contig3_All	2.57	72.01	-4.80836	-4.83531	-8.74137	2.303e-18	2.10962e-16	1.29895e-16	Pr	TRUE	gi|720044249|ref|XP_010269829.1|/0/PREDICTED: phospho-2-dehydro-3-deoxyheptonate aldolase 2, chloroplastic-like [Nelumbo nucifera]	gi|526117350|ref|NM_001281071.1|/4e-97/Vitis vinifera 3-deoxy-D-arabino-heptulosonate-7-phosphate synthase 03 (LOC100251487), mRNA >gi|323695612|gb|GU060640.2| Vitis vinifera 3-deoxy-D-arabino-heptulosonate-7-phosphate synthase 03 mRNA, complete cds	sp|P21357|AROF_SOLTU/0.0/Phospho-2-dehydro-3-deoxyheptonate aldolase 1, chloroplastic OS=Solanum tuberosum GN=SHKA PE=1 SV=2	vvi:100251487/0.0/3-deoxy-D-arabino-heptulosonate-7-phosphate synthase 03; K01626 3-deoxy-7-phosphoheptulonate synthase [EC:2.5.1.54]	PA2843/5e-156/---	PTHR21337/0.0/--	biological_process:GO:0009423//chorismate biosynthetic process;GO:0033587//shikimate biosynthetic process;GO:0009073//aromatic amino acid family biosynthetic process;cellular_component:GO:0016020//membrane;molecular_function:GO:0003849//3-deoxy-7-phosphoheptulonate synthase activity;	GO:0009423 GO:0033587 GO:0009073 GO:0016020 GO:0003849
CL3575.Contig3_All	75.08	0	7.23036	7.20341	8.73943	2.34283e-18	2.14329e-16	1.31969e-16	Ph	TRUE	gi|694997390|ref|XP_009399117.1|/2.31573e-31/PREDICTED: monodehydroascorbate reductase-like [Musa acuminata subsp. malaccensis]	gi|832875|gb|L41345.1|TOMAFRR/1e-19/Lycopersicon esculentum ascorbate free radical reductase (AFRR), complete cds	sp|Q43497|MDAR_SOLLC/4e-31/Monodehydroascorbate reductase OS=Solanum lycopersicum GN=AFRR PE=1 SV=1	osa:4347885/4e-32/Os09g0567300; K08232 monodehydroascorbate reductase (NADH) [EC:1.6.5.4]	NA	PTHR22912/2.8E-38/--	biological_process:GO:0009414//response to water deprivation;GO:0043903//regulation of symbiosis, encompassing mutualism through parasitism;GO:0009610//response to symbiotic fungus;GO:0010043//response to zinc ion;GO:0009753//response to jasmonic acid;GO:0045454//cell redox homeostasis;GO:0022900//electron transport chain;GO:0009651//response to salt stress;cellular_component:GO:0005829//cytosol;…	GO:0009414 GO:0043903 GO:0009610 GO:0010043 GO:0009753 GO:0045454 GO:0022900 GO:0009651 GO:0005829 GO:0015036 GO:0050660 GO:0016656	K13428	AT5G20480
CL1501.Contig3_All	1.36	69.87	-5.68299	-5.70994	-8.738	2.37269e-18	2.16776e-16	1.33475e-16	Pr	TRUE	gi|659117291|ref|XP_008458522.1|/1.72859e-21/PREDICTED: uncharacterized protein LOC103497904 [Cucumis melo]	NA	NA	NA	NA	NA	NA	NA
CL1503.Contig1_All	77.22	3.95	4.28905	4.2621	8.73033	2.53939e-18	2.314e-16	1.42479e-16	Ph	TRUE	gi|328685101|gb|AEB33950.1|/2.22843e-21/defective in induced resistance 2 protein [Nicotiana tabacum]	NA	sp|Q38737|FIL1_ANTMA/1e-06/Stamen-specific protein FIL1 OS=Antirrhinum majus GN=FIL1 PE=2 SV=1	smo:SELMODRAFT_418877/2e-08/hypothetical protein; K02605 origin recognition complex subunit 3	NA	PF14368/4.5E-11/Probable lipid transfer	NA	NA
CL4679.Contig3_All	74.86	0	7.22612	7.19917	8.72789	2.59465e-18	2.36127e-16	1.4539e-16	Ph	TRUE	gi|694386907|ref|XP_009369224.1|/8.10824e-50/PREDICTED: dehydration-responsive element-binding protein 2A-like [Pyrus x bretschneideri]	gi|225448563|ref|XM_002273802.1|/8e-24/PREDICTED: Vitis vinifera dehydration-responsive element-binding protein 2C-like (LOC100267216), mRNA	sp|Q8LFR2|DRE2C_ARATH/1e-41/Dehydration-responsive element-binding protein 2C OS=Arabidopsis thaliana GN=DREB2C PE=2 SV=2	ath:AT5G05410/1e-40/DREB2A; dehydration-responsive element-binding protein 2A; K09286 EREBP-like factor	NA	PR00367/1.9E-9/Ethylene responsive element binding protein signature	NA	NA
CL5575.Contig2_All	72.73	2.38	4.93352	4.90657	8.72317	2.70526e-18	2.45871e-16	1.5139e-16	Ph	TRUE	gi|567901192|ref|XP_006443084.1|/6.2852e-83/hypothetical protein CICLE_v10022293mg [Citrus clementina] &gt;gi|568882776|ref|XP_006494185.1| PREDICTED: probable glutathione peroxidase 2-like [Citrus sinensis] &gt;gi|557545346|gb|ESR56324.1| hypothetical protein CICLE_v10022293mg [Citrus clementina]	gi|359478110|ref|XM_002263291.2|/3e-41/PREDICTED: Vitis vinifera probable glutathione peroxidase 2-like (LOC100245705), mRNA	sp|O04922|GPX2_ARATH/3e-74/Probable glutathione peroxidase 2 OS=Arabidopsis thaliana GN=GPX2 PE=1 SV=1	pop:POPTR_718377/5e-81/PtrcGpx2_1; glutathione peroxidase (EC:1.11.1.9); K00432 glutathione peroxidase [EC:1.11.1.9]	BH2830/3e-46/---	PS51355/74.559/Glutathione peroxidase profile.	biological_process:GO:0009738//abscisic acid-activated signaling pathway;GO:0055114//oxidation-reduction process;GO:0042542//response to hydrogen peroxide;GO:0042631//cellular response to water deprivation;molecular_function:GO:0004602//glutathione peroxidase activity;	GO:0009738 GO:0055114 GO:0042542 GO:0042631 GO:0004602	K08248	AT1G73050
CL5177.Contig2_All	0	73.53	-7.20026	-7.22721	-8.7227	2.71636e-18	2.46559e-16	1.51813e-16	Pr	TRUE	gi|694994931|ref|XP_009406658.1|/1.08302e-32/PREDICTED: miraculin-like [Musa acuminata subsp. malaccensis]	NA	sp|P13087|MIRA_SYNDU/2e-26/Miraculin OS=Synsepalum dulcificum PE=1 SV=3	NA	NA	PF00197/4.8E-22/Trypsin and protease inhibitor	NA	NA
CL4313.Contig3_All	77.79	4.28	4.1839	4.15695	8.70347	3.21899e-18	2.91045e-16	1.79204e-16	Ph	TRUE	gi|719970263|ref|XP_010270865.1|/4.20255e-20/PREDICTED: leucine-rich repeat extensin-like protein 3 isoform X2 [Nelumbo nucifera]	NA	sp|P13983|EXTN_TOBAC/1e-13/Extensin OS=Nicotiana tabacum GN=HRGPNT3 PE=2 SV=1	zma:100383202/3e-11/uncharacterized LOC100383202; K13095 splicing factor 1	Rv2264c/8e-07/---	NA	NA	NA
CL851.Contig9_All	228.32	445.79	-0.965307	-0.992257	-8.68875	3.66433e-18	3.29601e-16	2.02944e-16	Pr	TRUE	gi|720045253|ref|XP_010270148.1|/3.4363e-119/PREDICTED: cytochrome b561 and DOMON domain-containing protein At5g47530-like [Nelumbo nucifera]	gi|116633712|emb|CT833494.1|/2e-21/Oryza sativa (indica cultivar-group) cDNA clone:OSIGCSN086G17, full insert sequence	sp|Q94BT2|AIR12_ARATH/4e-18/Auxin-induced in root cultures protein 12 OS=Arabidopsis thaliana GN=AIR12 PE=1 SV=3	NA	NA	PS50836/16.289/DOMON domain profile.	NA	NA
CL4239.Contig2_All	82.42	5.94	3.79446	3.76751	8.68632	3.74382e-18	3.35452e-16	2.06547e-16	Ph	TRUE	gi|672142555|ref|XP_008795132.1|/2.0238e-84/PREDICTED: cysteine proteinase inhibitor 12 [Phoenix dactylifera]	gi|292780245|dbj|AK338067.1|/2e-24/Lotus japonicus cDNA, clone: LjFL2-009-AE01, HTC	sp|Q0JNR2|CYT12_ORYSJ/1e-80/Cysteine proteinase inhibitor 12 OS=Oryza sativa subsp. japonica GN=Os01g0270100 PE=2 SV=1	NA	NA	PTHR11413:SF45/2.4E-32/--	biological_process:GO:0050896//response to stimulus;molecular_function:GO:0030414//peptidase inhibitor activity;	GO:0050896 GO:0030414	K02265	AT1G80230
CL178.Contig1_All	0	79.5	-8.20185	-8.2288	-8.68142	3.90867e-18	3.49773e-16	2.15365e-16	Pr	TRUE	gi|590696042|ref|XP_007045058.1|/3.00344e-40/Uncharacterized protein TCM_010809 [Theobroma cacao] &gt;gi|508708993|gb|EOY00890.1| Uncharacterized protein TCM_010809 [Theobroma cacao]	NA	NA	NA	NA	PF14009/5.0E-27/Domain of unknown function (DUF4228)	NA	NA	K15283	AT1G61800
CL1651.Contig1_All	0	75.93	-7.80299	-7.82994	-8.65074	5.11685e-18	4.52085e-16	2.78362e-16	Pr	TRUE	gi|225425908|ref|XP_002271612.1|/7.67952e-72/PREDICTED: vinorine synthase-like [Vitis vinifera]	NA	sp|Q70PR7|VINSY_RAUSE/1e-57/Vinorine synthase OS=Rauvolfia serpentina GN=ACT PE=1 SV=2	vvi:100265530/4e-34/hydroxycinnamoyl-Coenzyme A shikimate/quinate hydroxycinnamoyltransferase-like; K13065 shikimate O-hydroxycinnamoyltransferase [EC:2.3.1.133]	NA	PF02458/3.6E-92/Transferase family	NA	NA	K04728	AT3G48190
CL2421.Contig8_All	214.05	69.51	1.62266	1.59571	8.63872	5.68454e-18	5.00973e-16	3.08463e-16	Ph	TRUE	gi|296090101|emb|CBI39920.3|/1.34207e-53/unnamed protein product [Vitis vinifera]	gi|470116096|ref|XM_004294174.1|/2e-13/PREDICTED: Fragaria vesca subsp. vesca probable glutathione S-transferase parC-like (LOC101309226), mRNA	sp|P49332|GSTXC_TOBAC/1e-53/Probable glutathione S-transferase parC OS=Nicotiana tabacum GN=PARC PE=2 SV=1	gmx:547936/5e-45/glutathione transferase; K00799 glutathione S-transferase [EC:2.5.1.18]	NA	PTHR11260/2.1E-61/--	NA	NA
CL4840.Contig5_All	12.4	96.85	-2.96541	-2.99236	-8.63425	5.91128e-18	5.19641e-16	3.19957e-16	Pr	TRUE	gi|720065285|ref|XP_010276230.1|/1.58631e-09/PREDICTED: F-box protein At3g56470-like [Nelumbo nucifera]	NA	sp|Q9LSA5|FBK62_ARATH/3e-06/F-box/kelch-repeat protein At3g18720 OS=Arabidopsis thaliana GN=At3g18720 PE=2 SV=1	NA	NA	NA	NA	NA
CL2976.Contig2_All	101.96	0	10.1458	10.1188	8.63216	6.02021e-18	5.27885e-16	3.24804e-16	Ph	TRUE	gi|568838831|ref|XP_006473405.1|/4.30703e-157/PREDICTED: cytochrome P450 82C4-like [Citrus sinensis]	NA	sp|Q9SZ46|C82C4_ARATH/3e-140/Cytochrome P450 82C4 OS=Arabidopsis thaliana GN=CYP82C4 PE=2 SV=1	ath:AT4G31940/7e-140/CYP82C4; cytochrome P450, family 82, subfamily C, polypeptide 4; K00517 [EC:1.14.-.-]	alr1450/4e-30/---	PTHR24298/2.1E-209/--	molecular_function:GO:0005488//binding;GO:0016491//oxidoreductase activity;	GO:0005488 GO:0016491
CL1896.Contig4_All	112.92	18.05	2.64523	2.61828	8.62306	6.51874e-18	5.70165e-16	3.51066e-16	Ph	TRUE	gi|720073452|ref|XP_010278708.1|/8.28244e-177/PREDICTED: polyadenylate-binding protein RBP45-like isoform X1 [Nelumbo nucifera] &gt;gi|720073455|ref|XP_010278709.1| PREDICTED: polyadenylate-binding protein RBP45-like isoform X2 [Nelumbo nucifera]	gi|117654388|gb|EF051297.1|/1e-32/Gymnadenia conopsea RNA-binding protein-like mRNA, complete sequence	sp|Q9LEB4|RBP45_NICPL/3e-151/Polyadenylate-binding protein RBP45 OS=Nicotiana plumbaginifolia GN=RBP45 PE=1 SV=1	zma:100282356/2e-39/pco100830a; LOC100282356; K13201 nucleolysin TIA-1/TIAR	SPAC17A2.09c/7e-58/---	PS50102/15.477/Eukaryotic RNA Recognition Motif (RRM) profile.	NA	NA
CL500.Contig6_All	0	82.4	-8.6865	-8.71345	-8.60499	7.63201e-18	6.65035e-16	4.0948e-16	Pr	TRUE	gi|720039408|ref|XP_010268294.1|/3.31854e-56/PREDICTED: extensin-2-like [Nelumbo nucifera]	gi|19212|emb|X55681.1|/1e-46/Tomato extensin mRNA (clone w17-1)	sp|P06599|EXTN_DAUCA/1e-36/Extensin OS=Daucus carota PE=2 SV=1	gmx:100776781/3e-19/probable pectinesterase/pectinesterase inhibitor 25-like; K01051 pectinesterase [EC:3.1.1.11]	XF0818/4e-12/---	NA	NA	NA	K06694	AT2G03430
CL5504.Contig1_All	95.79	11.44	3.06579	3.03884	8.56986	1.03609e-17	8.99447e-16	5.53815e-16	Ph	TRUE	gi|720097221|ref|XP_010247250.1|/1.93797e-59/PREDICTED: protein MKS1 [Nelumbo nucifera]	gi|210142022|dbj|AK245941.1|/1e-13/Glycine max cDNA, clone: GMFL01-46-K08	sp|Q8LGD5|MKS1_ARATH/1e-25/Protein MKS1 OS=Arabidopsis thaliana GN=MKS1 PE=1 SV=2	bdi:100828863/2e-08/recQ-mediated genome instability protein 1-like; K10990 RecQ-mediated genome instability protein 1	Rv3876/1e-06/---	PF05678/8.9E-12/VQ motif	NA	NA	K13691	AT2G43820
CL274.Contig8_All	0	70.47	-7.13894	-7.16589	-8.55727	1.15571e-17	9.99563e-16	6.15459e-16	Pr	TRUE	gi|643707555|gb|KDP23025.1|/0/hypothetical protein JCGZ_01688 [Jatropha curcas]	gi|391417083|gb|BT085600.2|/2e-28/Zea mays full-length cDNA clone ZM_BFc0037M08 mRNA, complete cds	sp|Q949P1|ABAH1_ARATH/0.0/Abscisic acid 8'-hydroxylase 1 OS=Arabidopsis thaliana GN=CYP707A1 PE=2 SV=1	vvi:100264783/0.0/abscisic acid 8'-hydroxylase 1-like; K09843 (+)-abscisic acid 8'-hydroxylase [EC:1.14.13.93]	slr0574/2e-57/---	PS00086/-/Cytochrome P450 cysteine heme-iron ligand signature.	biological_process:GO:0055114//oxidation-reduction process;molecular_function:GO:0009055//electron carrier activity;GO:0016705//oxidoreductase activity, acting on paired donors, with incorporation or reduction of molecular oxygen;GO:0020037//heme binding;GO:0005506//iron ion binding;GO:0004497//monooxygenase activity;	GO:0055114 GO:0009055 GO:0016705 GO:0020037 GO:0005506 GO:0004497
CL4796.Contig1_All	84.89	7.51	3.49871	3.47176	8.55069	1.22354e-17	1.0556e-15	6.49965e-16	Ph	TRUE	gi|672129736|ref|XP_008788382.1|/6.24896e-28/PREDICTED: chaperone protein dnaJ 11, chloroplastic [Phoenix dactylifera]	gi|195655704|gb|EU975202.1|/2e-07/Zea mays clone 484282 membrane protein mRNA, complete cds	sp|Q9FYB5|DNJ11_ARATH/2e-24/Chaperone protein dnaJ 11, chloroplastic OS=Arabidopsis thaliana GN=ATJ11 PE=1 SV=2	aly:ARALYDRAFT_490783/4e-11/DNAJ heat shock family protein; K03686 molecular chaperone DnaJ	alr2447/4e-12/---	PS00636/-/Nt-dnaJ domain signature.	NA	NA
CL758.Contig3_All	72.95	3.43	4.41063	4.38368	8.54561	1.27859e-17	1.10174e-15	6.7837e-16	Ph	TRUE	gi|695063176|ref|XP_009420085.1|/1.45312e-29/PREDICTED: zinc finger protein ZAT12-like [Musa acuminata subsp. malaccensis]	gi|225449610|ref|XM_002284075.1|/8e-23/PREDICTED: Vitis vinifera zinc finger protein ZAT12-like (LOC100242729), mRNA	sp|Q681X4|ZAT5_ARATH/1e-19/Zinc finger protein ZAT5 OS=Arabidopsis thaliana GN=ZAT5 PE=2 SV=1	NA	NA	PS50157/9.681/Zinc finger C2H2 type domain profile.	NA	NA	K08869	AT1G11390
CL4125.Contig5_All	146.26	34.09	2.10111	2.07416	8.54323	1.30517e-17	1.12187e-15	6.90765e-16	Ph	TRUE	gi|255587934|ref|XP_002534445.1|/2.74471e-101/Minor allergen Alt a, putative [Ricinus communis] &gt;gi|223525276|gb|EEF27937.1| Minor allergen Alt a, putative [Ricinus communis]	gi|470116284|ref|XM_004294265.1|/3e-57/PREDICTED: Fragaria vesca subsp. vesca flavoprotein WrbA-like (LOC101312908), mRNA	NA	vvi:100232919/3e-100/QOR; quinone reductase-like; K03809 Trp repressor binding protein	YPO1857/3e-48/---	PS50902/21.396/Flavodoxin-like domain profile.	biological_process:GO:0045892//negative regulation of transcription, DNA-templated;GO:0055114//oxidation-reduction process;molecular_function:GO:0010181//FMN binding;GO:0016491//oxidoreductase activity;	GO:0045892 GO:0055114 GO:0010181 GO:0016491
CL4313.Contig9_All	69.23	0	6.6279	6.60095	8.53643	1.38429e-17	1.18695e-15	7.30836e-16	Ph	TRUE	gi|595793647|ref|XP_007200572.1|/3.91575e-83/hypothetical protein PRUPE_ppa009854mg [Prunus persica] &gt;gi|462395972|gb|EMJ01771.1| hypothetical protein PRUPE_ppa009854mg [Prunus persica]	gi|449495645|ref|XM_004159855.1|/2e-11/PREDICTED: Cucumis sativus uncharacterized LOC101231889 (LOC101231889), mRNA	sp|P13983|EXTN_TOBAC/1e-14/Extensin OS=Nicotiana tabacum GN=HRGPNT3 PE=2 SV=1	zma:100383202/3e-11/uncharacterized LOC100383202; K13095 splicing factor 1	YDL140c/3e-07/---	PTHR10024/4.7E-66/--	NA	NA
CL2028.Contig2_All	71.09	0	7.15157	7.12462	8.52665	1.5065e-17	1.28541e-15	7.91462e-16	Ph	TRUE	gi|719961500|ref|XP_010269543.1|/5.85533e-26/PREDICTED: leucine-rich repeat extensin-like protein 5 [Nelumbo nucifera]	NA	sp|Q9XIB6|PLRX2_ARATH/3e-06/Pollen-specific leucine-rich repeat extensin-like protein 2 OS=Arabidopsis thaliana GN=PEX2 PE=1 SV=1	NA	NA	NA	NA	NA
CL3777.Contig1_All	0	69.55	-7.11998	-7.14693	-8.50664	1.7905e-17	1.52029e-15	9.35788e-16	Pr	TRUE	gi|700192146|gb|KGN47350.1|/7.98488e-10/hypothetical protein Csa_6G302180 [Cucumis sativus]	NA	NA	gmx:100781711/5e-06/uncharacterized LOC100781711; K14306 nuclear pore complex protein Nup62	XF1267/2e-08/---	NA	NA	NA	K11493
CL2626.Contig1_All	98.15	0	10.0908	10.0639	8.50394	1.83261e-17	1.55038e-15	9.54613e-16	Ph	TRUE	gi|351723443|ref|NP_001236767.1|/1.37472e-35/uncharacterized protein LOC100527745 precursor [Glycine max]	NA	sp|Q7G6K7|FH3_ORYSJ/5e-07/Formin-like protein 3 OS=Oryza sativa subsp. japonica GN=FH3 PE=2 SV=2	bdi:100845778/7e-07/uncharacterized LOC100845778; K14325 RNA-binding protein with serine-rich domain 1	CC1560/4e-07/---	NA	NA	NA	K01194	AT4G24040
CL4390.Contig5_All	68.79	0	6.68189	6.65494	8.49897	1.91278e-17	1.61624e-15	9.95164e-16	Ph	TRUE	gi|224093204|ref|XP_002309832.1|/4.67025e-59/peroxidase precursor family protein [Populus trichocarpa] &gt;gi|222852735|gb|EEE90282.1| peroxidase precursor family protein [Populus trichocarpa]	gi|514767412|ref|XM_004966179.1|/1e-17/PREDICTED: Setaria italica peroxidase 3-like (LOC101776354), mRNA	sp|O23044|PER3_ARATH/2e-52/Peroxidase 3 OS=Arabidopsis thaliana GN=PER3 PE=2 SV=1	vvi:100255112/1e-58/peroxidase 3-like; K00430 peroxidase [EC:1.11.1.7]	NA	PTHR31235:SF6/5.9E-77/--	biological_process:GO:0009409//response to cold;GO:0042538//hyperosmotic salinity response;GO:0055114//oxidation-reduction process;GO:0006979//response to oxidative stress;GO:0009269//response to desiccation;cellular_component:GO:0005634//nucleus;GO:0005737//cytoplasm;GO:0009505//plant-type cell wall;molecular_function:GO:0020037//heme binding;GO:0046872//metal ion binding;GO:0004601//peroxidase …	GO:0009409 GO:0042538 GO:0055114 GO:0006979 GO:0009269 GO:0005634 GO:0005737 GO:0009505 GO:0020037 GO:0046872 GO:0004601
CL4390.Contig2_All	194.47	60.54	1.68359	1.65664	8.45869	2.70391e-17	2.25466e-15	1.38825e-15	Ph	TRUE	gi|225447326|ref|XP_002280274.1|/7.15694e-136/PREDICTED: peroxidase 3 [Vitis vinifera]	gi|514767412|ref|XM_004966179.1|/3e-17/PREDICTED: Setaria italica peroxidase 3-like (LOC101776354), mRNA	sp|O23044|PER3_ARATH/1e-123/Peroxidase 3 OS=Arabidopsis thaliana GN=PER3 PE=2 SV=1	vvi:100255112/3e-137/peroxidase 3-like; K00430 peroxidase [EC:1.11.1.7]	NA	PS50873/79.316/Plant heme peroxidase family profile.	biological_process:GO:0009409//response to cold;GO:0042538//hyperosmotic salinity response;GO:0055114//oxidation-reduction process;GO:0006979//response to oxidative stress;GO:0009269//response to desiccation;cellular_component:GO:0005634//nucleus;GO:0005737//cytoplasm;GO:0009505//plant-type cell wall;molecular_function:GO:0020037//heme binding;GO:0046872//metal ion binding;GO:0004601//peroxidase …	GO:0009409 GO:0042538 GO:0055114 GO:0006979 GO:0009269 GO:0005634 GO:0005737 GO:0009505 GO:0020037 GO:0046872 GO:0004601
CL1000.Contig3_All	0	65.68	-6.17344	-6.20039	-8.45007	2.91136e-17	2.42474e-15	1.49298e-15	Pr	TRUE	gi|720049155|ref|XP_010271350.1|/8.20842e-79/PREDICTED: calmodulin [Nelumbo nucifera]	gi|349710445|emb|FQ396108.1|/1e-102/Vitis vinifera clone SS0AFA12YB10	sp|P27161|CALM_SOLLC/1e-79/Calmodulin OS=Solanum lycopersicum GN=CALM1 PE=2 SV=2	mtr:MTR_5g088320/3e-77/Calmodulin; K02183 calmodulin	SPAC3A12.14/1e-56/---	PS50222/17.582/EF-hand calcium-binding domain profile.	molecular_function:GO:0005509//calcium ion binding;	GO:0005509	K01090	AT4G03080
CL1237.Contig4_All	4.01	71.46	-4.15546	-4.18241	-8.43439	3.32938e-17	2.76629e-15	1.70328e-15	Pr	TRUE	gi|703160232|ref|XP_010112458.1|/5.97168e-41/hypothetical protein L484_013842 [Morus notabilis] &gt;gi|587947347|gb|EXC33645.1| hypothetical protein L484_013842 [Morus notabilis]	gi|242046377|ref|XM_002461015.1|/2e-07/Sorghum bicolor hypothetical protein, mRNA	sp|Q9FPQ6|GP1_CHLRE/7e-08/Vegetative cell wall protein gp1 OS=Chlamydomonas reinhardtii GN=GP1 PE=1 SV=1	vcn:VOLCADRAFT_99471/1e-07/hypothetical protein; K01115 phospholipase D [EC:3.1.4.4]	NA	PF04570/7.9E-7/Protein of unknown function (DUF581)	NA	NA	K05283	AT4G17910
CL4562.Contig7_All	68.81	0	7.10455	7.0776	8.40162	4.40374e-17	3.62866e-15	2.23427e-15	Ph	TRUE	gi|672112107|ref|XP_008804086.1|/1.37122e-83/PREDICTED: regulator of ribonuclease-like protein 2 [Phoenix dactylifera] &gt;gi|672112109|ref|XP_008804095.1| PREDICTED: regulator of ribonuclease-like protein 2 [Phoenix dactylifera]	gi|211906463|gb|FJ415179.1|/9e-32/Gossypium hirsutum clone Spot46 dimethylmenaquinone methyltransferase mRNA, complete cds	sp|Q9FFE0|RRAA2_ARATH/6e-74/Regulator of ribonuclease-like protein 2 OS=Arabidopsis thaliana GN=At5g16450 PE=1 SV=1	aly:ARALYDRAFT_477519/3e-73/dimethylmenaquinone methyltransferase family protein; K02553 regulator of ribonuclease activity A	RSc1354/2e-46/---	PF03737/2.9E-43/Demethylmenaquinone methyltransferase	biological_process:GO:0051252//regulation of RNA metabolic process;GO:0032259//methylation;molecular_function:GO:0008168//methyltransferase activity;GO:0008428//ribonuclease inhibitor activity;	GO:0051252 GO:0032259 GO:0008168 GO:0008428
CL4471.Contig4_All	76.1	5.23	3.86301	3.83606	8.39814	4.53597e-17	3.7288e-15	2.29593e-15	Ph	TRUE	gi|595864719|ref|XP_007211824.1|/0/hypothetical protein PRUPE_ppa004375mg [Prunus persica] &gt;gi|462407689|gb|EMJ13023.1| hypothetical protein PRUPE_ppa004375mg [Prunus persica]	gi|359483346|ref|XM_002262879.2|/1e-32/PREDICTED: Vitis vinifera aspartic proteinase, transcript variant 1 (LOC100233021), mRNA	sp|Q42456|ASPR1_ORYSJ/0.0/Aspartic proteinase oryzasin-1 OS=Oryza sativa subsp. japonica GN=Os05g0567100 PE=2 SV=2	aly:ARALYDRAFT_471340/0.0/aspartyl protease family protein; K08245 phytepsin [EC:3.4.23.40]	NA	PF05184/1.0E-14/Saposin-like type B, region 1	biological_process:GO:0006508//proteolysis;GO:0006629//lipid metabolic process;molecular_function:GO:0004190//aspartic-type endopeptidase activity;	GO:0006508 GO:0006629 GO:0004190
CL5755.Contig2_All	65.71	1.34	5.61581	5.58886	8.39131	4.80747e-17	3.93806e-15	2.42478e-15	Ph	TRUE	gi|225454961|ref|XP_002280630.1|/8.76736e-137/PREDICTED: uncharacterized protein LOC100266582 [Vitis vinifera]	gi|359490108|ref|XM_002280594.2|/2e-33/PREDICTED: Vitis vinifera uncharacterized LOC100266582 (LOC100266582), mRNA	NA	NA	NA	PTHR15852/3.4E-176/--	NA	NA	K11323
CL3968.Contig7_All	23.55	118.33	-2.32902	-2.35597	-8.39028	4.85e-17	3.96823e-15	2.44335e-15	Pr	TRUE	gi|661877530|emb|CDP18653.1|/9.85356e-74/unnamed protein product [Coffea canephora]	gi|242380803|emb|FP096636.1|/4e-20/Phyllostachys edulis cDNA clone: bphylf055j24, full insert sequence	sp|P93788|REMO_SOLTU/5e-12/Remorin OS=Solanum tuberosum PE=1 SV=1	vvi:100246062/3e-13/cyclin-dependent kinase G-2-like; K08818 cell division cycle 2-like [EC:2.7.11.22]	NA	NA	NA	NA	K05391	AT1G01340
CL1082.Contig4_All	84.33	8.17	3.36764	3.34069	8.38909	4.89934e-17	4.00391e-15	2.46532e-15	Ph	TRUE	gi|695011162|ref|XP_009392287.1|/0/PREDICTED: alpha-glucan water dikinase, chloroplastic isoform X3 [Musa acuminata subsp. malaccensis]	gi|225425618|ref|XM_002270449.1|/1e-105/PREDICTED: Vitis vinifera alpha-glucan water dikinase, chloroplastic-like (LOC100246568), mRNA	sp|Q8LPT9|GWD1_CITRE/0.0/Alpha-glucan water dikinase, chloroplastic OS=Citrus reticulata GN=R1 PE=2 SV=1	vvi:100246568/0.0/alpha-glucan water dikinase, chloroplastic-like; K08244 alpha-glucan, water dikinase [EC:2.7.9.4]	PH0092/4e-13/---	PF01326/2.1E-30/Pyruvate phosphate dikinase, PEP/pyruvate binding domain	biological_process:GO:0016310//phosphorylation;molecular_function:GO:0005524//ATP binding;GO:0004673//protein histidine kinase activity;	GO:0016310 GO:0005524 GO:0004673	K08869	AT1G11390
CL120.Contig2_All	66.88	0	6.68499	6.65804	8.37955	5.31297e-17	4.33178e-15	2.6672e-15	Ph	TRUE	gi|695006630|ref|XP_009389823.1|/8.3902e-29/PREDICTED: uncharacterized protein LOC103976352 [Musa acuminata subsp. malaccensis]	gi|209981667|gb|EU841916.1|/1e-06/Chlamydomonas reinhardtii soluble guanylate cyclase (CYG56) mRNA, complete cds	sp|A3AB67|FH16_ORYSJ/2e-18/Formin-like protein 16 OS=Oryza sativa subsp. japonica GN=FH16 PE=2 SV=1	gmx:100776781/3e-13/probable pectinesterase/pectinesterase inhibitor 25-like; K01051 pectinesterase [EC:3.1.1.11]	CC3494_1/2e-10/---	NA	NA	NA
CL4471.Contig5_All	1.46	64.19	-5.45831	-5.48526	-8.36517	6.00265e-17	4.88837e-15	3.00991e-15	Pr	TRUE	gi|719988824|ref|XP_010252464.1|/0/PREDICTED: aspartic proteinase A1-like [Nelumbo nucifera] &gt;gi|719988828|ref|XP_010252465.1| PREDICTED: aspartic proteinase A1-like [Nelumbo nucifera]	gi|359483346|ref|XM_002262879.2|/5e-35/PREDICTED: Vitis vinifera aspartic proteinase, transcript variant 1 (LOC100233021), mRNA	sp|O65390|APA1_ARATH/0.0/Aspartic proteinase A1 OS=Arabidopsis thaliana GN=APA1 PE=1 SV=1	aly:ARALYDRAFT_471340/0.0/aspartyl protease family protein; K08245 phytepsin [EC:3.4.23.40]	NA	PS00141/-/Eukaryotic and viral aspartyl proteases active site.	biological_process:GO:0006508//proteolysis;GO:0006629//lipid metabolic process;molecular_function:GO:0004190//aspartic-type endopeptidase activity;	GO:0006508 GO:0006629 GO:0004190
CL1826.Contig5_All	81.43	7.28	3.48355	3.4566	8.35998	6.27289e-17	5.10249e-15	3.14174e-15	Ph	TRUE	gi|643712185|gb|KDP25613.1|/5.30311e-170/hypothetical protein JCGZ_20769 [Jatropha curcas]	gi|502176015|ref|XM_004515726.1|/8e-52/PREDICTED: Cicer arietinum FAM10 family protein At4g22670-like (LOC101503284), transcript variant X3, mRNA	sp|Q93YR3|F10AL_ARATH/4e-155/FAM10 family protein At4g22670 OS=Arabidopsis thaliana GN=At4g22670 PE=1 SV=1	vvi:100264431/2e-163/FAM10 family protein At4g22670-like; K09560 suppressor of tumorigenicity protein 13	FN1787/2e-09/---	PF13414/1.1E-16/TPR repeat	NA	NA
CL156.Contig2_All	397.41	191.61	1.05246	1.02551	8.3513	6.75161e-17	5.46637e-15	3.36306e-15	Ph	TRUE	gi|723673987|ref|XP_010316615.1|/0/PREDICTED: pectinesterase-like [Solanum lycopersicum]	gi|20269070|emb|AJ441325.1|/4e-36/Sesbania rostrata mRNA for pectin methylesterase (pme1 gene)	sp|Q1JPL7|PME18_ARATH/8e-166/Pectinesterase/pectinesterase inhibitor 18 OS=Arabidopsis thaliana GN=PME18 PE=1 SV=3	pop:POPTR_822767/0.0/pectinesterase family protein (EC:3.1.1.11); K01051 pectinesterase [EC:3.1.1.11]	CAC3373/1e-39/---	PS00800/-/Pectinesterase signature 1.	biological_process:GO:0008152//metabolic process;cellular_component:GO:0071944//cell periphery;molecular_function:GO:0016788//hydrolase activity, acting on ester bonds;	GO:0008152 GO:0071944 GO:0016788
CL700.Contig1_All	1.1	63.84	-5.85889	-5.88584	-8.35126	6.75395e-17	5.46192e-15	3.36306e-15	Pr	TRUE	gi|359474462|ref|XP_002276953.2|/2.28854e-101/PREDICTED: inactive poly [ADP-ribose] polymerase RCD1-like [Vitis vinifera]	gi|225316035|dbj|AK321989.1|/4e-08/Solanum lycopersicum cDNA, clone: LEFL1032AD09, HTC in leaf	sp|Q8RY59|RCD1_ARATH/9e-76/Inactive poly [ADP-ribose] polymerase RCD1 OS=Arabidopsis thaliana GN=RCD1 PE=1 SV=1	NA	NA	PTHR32263:SF4/7.0E-120/--	NA	NA
CL1302.Contig2_All	69.82	0	7.55997	7.53302	8.32408	8.49892e-17	6.84134e-15	4.2124e-15	Ph	TRUE	gi|720044384|ref|XP_010269869.1|/2.23636e-35/PREDICTED: uncharacterized protein LOC104606398 [Nelumbo nucifera]	gi|514803457|ref|XM_004976559.1|/2e-17/PREDICTED: Setaria italica uncharacterized LOC101776420 (LOC101776420), mRNA	NA	NA	NA	NA	NA	NA
CL5191.Contig3_All	69.89	0	7.60095	7.574	8.3143	9.22932e-17	7.42072e-15	4.56914e-15	Ph	TRUE	gi|643720753|gb|KDP31017.1|/2.10921e-73/hypothetical protein JCGZ_11393 [Jatropha curcas]	gi|514714314|ref|XM_004952920.1|/3e-13/PREDICTED: Setaria italica high-affinity nitrate transporter 3.1-like (LOC101773406), mRNA	sp|Q9FGS5|NRT31_ARATH/2e-48/High-affinity nitrate transporter 3.1 OS=Arabidopsis thaliana GN=NRT3.1 PE=1 SV=1	NA	NA	NA	NA	NA
CL2944.Contig1_All	0	69.03	-7.62372	-7.65067	-8.31376	9.27145e-17	7.446e-15	4.58471e-15	Pr	TRUE	gi|567883625|ref|XP_006434371.1|/0/hypothetical protein CICLE_v10001502mg [Citrus clementina] &gt;gi|557536493|gb|ESR47611.1| hypothetical protein CICLE_v10001502mg [Citrus clementina]	gi|526117648|ref|NM_001281150.1|/4e-97/Vitis vinifera alcohol dehydrogenase 1 (ADH1), mRNA >gi|9885271|gb|AF194173.1|AF194173 Vitis vinifera alcohol dehydrogenase 1 (ADH1) mRNA, complete cds	sp|P48977|ADH_MALDO/0.0/Alcohol dehydrogenase OS=Malus domestica GN=ADH PE=2 SV=1	vvi:100267821/0.0/alcohol dehydrogenase 1-like; K00001 alcohol dehydrogenase [EC:1.1.1.1]	YPO1502/9e-110/---	PTHR11695:SF432/7.7E-273/--	biological_process:GO:0055114//oxidation-reduction process;GO:0001666//response to hypoxia;GO:0046686//response to cadmium ion;GO:0009651//response to salt stress;cellular_component:GO:0005829//cytosol;GO:0005886//plasma membrane;molecular_function:GO:0004022//alcohol dehydrogenase (NAD) activity;GO:0000166//nucleotide binding;GO:0008270//zinc ion binding;GO:0051903//S-(hydroxymethyl)glutathione …	GO:0055114 GO:0001666 GO:0046686 GO:0009651 GO:0005829 GO:0005886 GO:0004022 GO:0000166 GO:0008270 GO:0051903	K11844	AT1G04860
CL5696.Contig3_All	86.1	0	9.48684	9.45988	8.31291	9.33869e-17	7.49137e-15	4.61265e-15	Ph	TRUE	gi|703157732|ref|XP_010111803.1|/0/High affinity nitrate transporter 2.4 [Morus notabilis] &gt;gi|587945361|gb|EXC31768.1| High affinity nitrate transporter 2.4 [Morus notabilis]	gi|115443758|ref|NM_001052194.1|/1e-133/Oryza sativa Japonica Group Os02g0112600 (Os02g0112600) mRNA, complete cds	sp|O82811|NRT21_ARATH/0.0/High-affinity nitrate transporter 2.1 OS=Arabidopsis thaliana GN=NRT2.1 PE=1 SV=1	ppp:PHYPADRAFT_82118/0.0/NRT2;2; nitrate transporter; K02575 MFS transporter, NNP family, nitrate/nitrite transporter	RSp1223/2e-76/---	PTHR24003:SF565/6.0E-240/--	biological_process:GO:0055085//transmembrane transport;cellular_component:GO:0016021//integral component of membrane;	GO:0055085 GO:0016021	K01961	AT5G35360
CL3390.Contig5_All	0	65.81	-6.98365	-7.0106	-8.31095	9.49375e-17	7.607e-15	4.68384e-15	Pr	TRUE	gi|460401047|ref|XP_004246041.1|/3.09014e-104/PREDICTED: polyphenol oxidase E, chloroplastic-like [Solanum lycopersicum]	gi|73427726|gb|DQ123805.1|/1e-08/Euterpe oleracea poliphenol oxidase mRNA, partial cds	sp|P43311|PPO_VITVI/3e-102/Polyphenol oxidase, chloroplastic OS=Vitis vinifera PE=1 SV=1	vvi:100256583/8e-106/polyphenol oxidase, chloroplastic-like; K00422 polyphenol oxidase [EC:1.10.3.1]	NA	PF12142/2.0E-15/Polyphenol oxidase middle domain	NA	NA
CL1694.Contig1_All	131.8	29.19	2.1748	2.14785	8.29145	1.11875e-16	8.89263e-15	5.47544e-15	Ph	TRUE	gi|590682026|ref|XP_007041237.1|/1.43799e-70/Uncharacterized protein TCM_006175 [Theobroma cacao] &gt;gi|508705172|gb|EOX97068.1| Uncharacterized protein TCM_006175 [Theobroma cacao]	NA	NA	NA	NA	PF05078/9.8E-61/Protein of unknown function (DUF679)	NA	NA
CL2611.Contig3_All	66.8	0	7.06178	7.03483	8.28918	1.14031e-16	9.05362e-15	5.57457e-15	Ph	TRUE	gi|590622283|ref|XP_007025007.1|/3.3071e-30/Nucleolar RNA-binding Nop10p family protein [Theobroma cacao] &gt;gi|508780373|gb|EOY27629.1| Nucleolar RNA-binding Nop10p family protein [Theobroma cacao]	gi|449468559|ref|XM_004151941.1|/3e-24/PREDICTED: Cucumis sativus H/ACA ribonucleoprotein complex subunit 3-like protein-like (LOC101221807), mRNA >gi|449514989|ref|XM_004164485.1| PREDICTED: Cucumis sativus H/ACA ribonucleoprotein complex subunit 3-like protein-like (LOC101228497), mRNA	sp|Q93XX8|NOP10_ARATH/4e-25/H/ACA ribonucleoprotein complex subunit 3-like protein OS=Arabidopsis thaliana GN=At2g20490 PE=2 SV=2	gmx:100306376/8e-31/uncharacterized LOC100306376; K11130 H/ACA ribonucleoprotein complex subunit 3	SPAP27G11.13c/4e-17/---	NA	biological_process:GO:0010197//polar nucleus fusion;cellular_component:GO:0005730//nucleolus;GO:0009536//plastid;GO:0015030//Cajal body;	GO:0010197 GO:0005730 GO:0009536 GO:0015030
CL647.Contig2_All	89.89	10.82	3.05446	3.02751	8.28704	1.16101e-16	9.20754e-15	5.66934e-15	Ph	TRUE	gi|147819070|emb|CAN74125.1|/4.17762e-59/hypothetical protein VITISV_038770 [Vitis vinifera]	gi|514726115|ref|XM_004955843.1|/7e-12/PREDICTED: Setaria italica ferredoxin-3, chloroplastic-like (LOC101767380), mRNA	sp|P27788|FER3_MAIZE/6e-47/Ferredoxin-3, chloroplastic OS=Zea mays GN=FDX3 PE=2 SV=1	vvi:100251971/2e-60/ferredoxin-3, chloroplastic-like; K02639 ferredoxin	ssl0020/5e-35/---	PF00111/4.4E-20/2Fe-2S iron-sulfur cluster binding domain	NA	NA
CL3766.Contig5_All	66.68	0	7.05918	7.03223	8.2824	1.20716e-16	9.56267e-15	5.888e-15	Ph	TRUE	gi|720003478|ref|XP_010257006.1|/2.34315e-35/PREDICTED: polyadenylate-binding protein-interacting protein 2-like [Nelumbo nucifera]	gi|210145827|dbj|AK244518.1|/7e-11/Glycine max cDNA, clone: GMFL01-05-N20	sp|Q39096|ERD15_ARATH/1e-14/Protein EARLY RESPONSIVE TO DEHYDRATION 15 OS=Arabidopsis thaliana GN=ERD15 PE=1 SV=1	NA	NA	NA	NA	NA	K02895	AT5G23535
CL3724.Contig2_All	0	69.68	-7.85964	-7.88659	-8.26548	1.3914e-16	1.09722e-14	6.75589e-15	Pr	TRUE	gi|567212393|ref|XP_006410605.1|/4.76833e-16/hypothetical protein EUTSA_v10017600mg [Eutrema salsugineum] &gt;gi|557111774|gb|ESQ52058.1| hypothetical protein EUTSA_v10017600mg [Eutrema salsugineum]	NA	NA	NA	NA	NA	cellular_component:GO:0005774//vacuolar membrane;	GO:0005774
CL1515.Contig2_All	63.83	1.46	5.45019	5.42324	8.25898	1.46923e-16	1.15338e-14	7.10168e-15	Ph	TRUE	gi|720072141|ref|XP_010278271.1|/0/PREDICTED: UDP-D-apiose/UDP-D-xylose synthase 2-like [Nelumbo nucifera]	gi|210145529|dbj|AK244220.1|/1e-153/Glycine max cDNA, clone: GMFL01-02-G20	sp|Q9SGE0|AXS2_ARATH/0.0/UDP-D-apiose/UDP-D-xylose synthase 2 OS=Arabidopsis thaliana GN=AXS2 PE=2 SV=1	vvi:100262362/0.0/bifunctional polymyxin resistance protein ArnA-like; K12449 UDP-apiose/xylose synthase	yfbG_2/4e-56/---	PTHR10366/1.0E-248/--	biological_process:GO:0044237//cellular metabolic process;molecular_function:GO:0000166//nucleotide binding;GO:0003824//catalytic activity;GO:0050662//coenzyme binding;	GO:0044237 GO:0000166 GO:0003824 GO:0050662	K11596
CL3916.Contig3_All	0	65.01	-7.02259	-7.04954	-8.2503	1.57992e-16	1.2361e-14	7.61101e-15	Pr	TRUE	gi|719968119|ref|XP_010263817.1|/1.92027e-44/PREDICTED: uncharacterized protein LOC104601984 isoform X1 [Nelumbo nucifera] &gt;gi|719968122|ref|XP_010263824.1| PREDICTED: uncharacterized protein LOC104601984 isoform X1 [Nelumbo nucifera]	NA	NA	gmx:100804778/6e-08/uncharacterized LOC100804778; K14325 RNA-binding protein with serine-rich domain 1	Cgl1939/1e-06/---	NA	NA	NA
CL1668.Contig1_All	66.07	0	7.04592	7.01897	8.24781	1.61319e-16	1.26071e-14	7.76257e-15	Ph	TRUE	gi|695078821|ref|XP_009386808.1|/4.83504e-19/PREDICTED: uncharacterized protein LOC103973865 [Musa acuminata subsp. malaccensis]	NA	NA	NA	NA	NA	NA	NA	K12619	AT1G54490
CL4459.Contig2_All	65.93	0	7.04286	7.01591	8.23985	1.72432e-16	1.34304e-14	8.2695e-15	Ph	TRUE	gi|720018273|ref|XP_010261733.1|/4.9122e-27/PREDICTED: auxin-repressed 12.5 kDa protein [Nelumbo nucifera]	gi|555289424|emb|FO681399.1|/3e-19/Oryza rufipogon (W1943) Awn-1(An-1), BAC clone: ORW1943Ba0047B01, complete sequence	sp|Q05349|12KD_FRAAN/7e-11/Auxin-repressed 12.5 kDa protein OS=Fragaria ananassa PE=2 SV=1	NA	NA	PF05564/6.2E-15/Dormancy/auxin associated protein	NA	NA
CL4121.Contig1_All	101.41	0	10.7229	10.696	8.2338	1.81374e-16	1.40954e-14	8.67893e-15	Ph	TRUE	gi|147778300|emb|CAN60820.1|/4.92875e-77/hypothetical protein VITISV_033223 [Vitis vinifera]	gi|522192074|gb|KF031142.1|/6e-06/Persea americana lipid droplet-associated protein 2 (LDAP2) mRNA, complete cds	sp|Q9SW70|SRP_VITRI/3e-78/Stress-related protein OS=Vitis riparia GN=SRP PE=2 SV=1	NA	NA	PF05755/2.0E-95/Rubber elongation factor protein (REF)	NA	NA	K08960
CL1237.Contig9_All	0	64.46	-7.01033	-7.03728	-8.21848	2.06093e-16	1.59986e-14	9.85078e-15	Pr	TRUE	gi|297736022|emb|CBI24060.3|/3.6939e-33/unnamed protein product [Vitis vinifera]	gi|349731491|emb|FQ394612.1|/2e-10/Vitis vinifera clone SS0AFA1YL24	sp|Q9FPQ6|GP1_CHLRE/4e-08/Vegetative cell wall protein gp1 OS=Chlamydomonas reinhardtii GN=GP1 PE=1 SV=1	vcn:VOLCADRAFT_99471/8e-08/hypothetical protein; K01115 phospholipase D [EC:3.1.4.4]	Rv2587c/6e-06/---	PF04570/3.1E-22/Protein of unknown function (DUF581)	NA	NA	K01904	AT1G51680
CL4014.Contig1_All	65.54	0	7.0343	7.00735	8.2176	2.07623e-16	1.60995e-14	9.91289e-15	Ph	TRUE	gi|672178334|ref|XP_008809298.1|/0/PREDICTED: uncharacterized protein LOC103721044 [Phoenix dactylifera]	gi|116635276|emb|CT834138.1|/1e-72/Oryza sativa (indica cultivar-group) cDNA clone:OSIGCFA219K09, full insert sequence	sp|Q9LK03|PERK2_ARATH/1e-18/Proline-rich receptor-like protein kinase PERK2 OS=Arabidopsis thaliana GN=PERK2 PE=2 SV=3	gmx:100776781/3e-13/probable pectinesterase/pectinesterase inhibitor 25-like; K01051 pectinesterase [EC:3.1.1.11]	Rv3876/2e-12/---	PF13359/3.6E-39/DDE superfamily endonuclease	NA	NA	K11793	AT2G25740
CL851.Contig10_All	76.77	210.65	-1.45623	-1.48318	-8.19862	2.43159e-16	1.88131e-14	1.15837e-14	Pr	TRUE	gi|720045253|ref|XP_010270148.1|/4.33471e-123/PREDICTED: cytochrome b561 and DOMON domain-containing protein At5g47530-like [Nelumbo nucifera]	gi|116633712|emb|CT833494.1|/6e-19/Oryza sativa (indica cultivar-group) cDNA clone:OSIGCSN086G17, full insert sequence	sp|Q94BT2|AIR12_ARATH/8e-21/Auxin-induced in root cultures protein 12 OS=Arabidopsis thaliana GN=AIR12 PE=1 SV=3	NA	NA	PS50836/16.289/DOMON domain profile.	NA	NA
CL2656.Contig4_All	64.94	0	7.02104	6.99409	8.1832	2.76405e-16	2.11739e-14	1.30373e-14	Ph	TRUE	gi|720030093|ref|XP_010265415.1|/1.09397e-99/PREDICTED: probable WRKY transcription factor 17 [Nelumbo nucifera]	gi|323388798|gb|HQ858792.1|/1e-50/Zea mays clone UT1816 WRKY transcription factor mRNA, partial cds	sp|Q9SJA8|WRK17_ARATH/1e-86/Probable WRKY transcription factor 17 OS=Arabidopsis thaliana GN=WRKY17 PE=2 SV=2	vvi:100256849/9e-26/WRKY transcription factor 22-like; K13425 WRKY transcription factor 22	NA	PTHR31282/5.7E-72/--	NA	NA
CL4292.Contig1_All	1.5	61.54	-5.35849	-5.38544	-8.18194	2.79315e-16	2.13733e-14	1.31559e-14	Pr	TRUE	gi|297721863|ref|NP_001173295.1|/1.95737e-30/Os03g0189900 [Oryza sativa Japonica Group] &gt;gi|255674270|dbj|BAH92023.1| Os03g0189900 [Oryza sativa Japonica Group]	gi|514821443|ref|XM_004985345.1|/6e-10/PREDICTED: Setaria italica formin-like protein 5-like (LOC101783112), mRNA	sp|Q9C6S1|FH14_ARATH/5e-21/Formin-like protein 14 OS=Arabidopsis thaliana GN=FH14 PE=3 SV=3	pop:POPTR_751858/1e-11/PAFA901; PAF1 complex component; K15174 RNA polymerase II-associated factor 1	mlr2363/4e-09/---	PF05678/1.3E-9/VQ motif	NA	NA	K00924	AT1G04440
CL3270.Contig1_All	70.63	4.42	3.99816	3.97121	8.18184	2.79532e-16	2.13665e-14	1.31559e-14	Ph	TRUE	gi|719965160|ref|XP_010255646.1|/4.54303e-59/PREDICTED: transcription factor MYB1R1-like [Nelumbo nucifera]	gi|351722586|ref|NM_001250832.1|/2e-15/Glycine max MYB transcription factor MYB138 (MYB138), mRNA >gi|110931719|gb|DQ822918.1| Glycine max MYB transcription factor MYB138 (MYB138) mRNA, complete cds	sp|Q2V9B0|MY1R1_SOLTU/6e-46/Transcription factor MYB1R1 OS=Solanum tuberosum PE=2 SV=1	ath:AT2G46830/2e-06/CCA1; protein CCA1; K12134 circadian clock associated 1	NA	PTHR25040/7.2E-56/--	molecular_function:GO:0003676//nucleic acid binding;	GO:0003676
CL4470.Contig2_All	63.68	2.03	4.97129	4.94434	8.17158	3.04365e-16	2.31629e-14	1.42621e-14	Ph	TRUE	gi|225465425|ref|XP_002264858.1|/1.45801e-110/PREDICTED: uncharacterized protein LOC100241465 [Vitis vinifera]	NA	NA	NA	NA	SM00791/4.0E-5/--	NA	NA
CL5611.Contig1_All	62.64	0	6.27302	6.24607	8.17077	3.06428e-16	2.32945e-14	1.43431e-14	Ph	TRUE	gi|723732208|ref|XP_010326720.1|/8.37665e-10/PREDICTED: 40S ribosomal protein S15 [Solanum lycopersicum]	gi|206573534|gb|FJ156068.1|/7e-22/Forsythia suspensa 40S ribosomal protein S15-like protein (RPS15) mRNA, complete cds	sp|O65059|RS15_PICMA/2e-11/40S ribosomal protein S15 OS=Picea mariana GN=RPS15 PE=2 SV=1	mtr:MTR_8g105110/4e-11/40S ribosomal protein S15-like protein; K02958 small subunit ribosomal protein S15e	SPCC1393.03/9e-10/---	NA	NA	NA
CL3.Contig1_All	73.83	5.6	3.72071	3.69376	8.16394	3.24277e-16	2.45977e-14	1.51455e-14	Ph	TRUE	gi|225457731|ref|XP_002278176.1|/3.44566e-175/PREDICTED: chaperone protein dnaJ 10 [Vitis vinifera] &gt;gi|297745644|emb|CBI40809.3| unnamed protein product [Vitis vinifera]	gi|359491898|ref|XM_002278140.2|/1e-105/PREDICTED: Vitis vinifera chaperone protein dnaJ 10-like (LOC100259812), mRNA	sp|Q8GYX8|DNJ10_ARATH/4e-154/Chaperone protein dnaJ 10 OS=Arabidopsis thaliana GN=ATJ10 PE=2 SV=2	gmx:100819943/7e-15/chaperone protein dnaJ 1, mitochondrial-like; K03686 molecular chaperone DnaJ	YER048c/1e-34/---	PTHR24076/2.3E-78/--	NA	NA	K10394
CL3195.Contig1_All	62.27	0	6.22928	6.20233	8.1511	3.60623e-16	2.72068e-14	1.67484e-14	Ph	TRUE	gi|720083261|ref|XP_010242840.1|/3.5114e-100/PREDICTED: expansin-like A1 [Nelumbo nucifera]	gi|391414773|gb|BT056225.2|/5e-16/Zea mays full-length cDNA clone ZM_BFb0090O04 mRNA, complete cds	sp|Q9LZT4|EXLA1_ARATH/1e-85/Expansin-like A1 OS=Arabidopsis thaliana GN=EXLA1 PE=2 SV=1	NA	NA	PF01357/1.5E-18/Pollen allergen	biological_process:GO:0019953//sexual reproduction;cellular_component:GO:0016020//membrane;GO:0009505//plant-type cell wall;GO:0005576//extracellular region;	GO:0019953 GO:0016020 GO:0009505 GO:0005576	K13420	AT5G46330
CL1507.Contig5_All	61.88	1.07	5.85379	5.82684	8.14684	3.73569e-16	2.80922e-14	1.72972e-14	Ph	TRUE	gi|720008850|ref|XP_010258752.1|/7.94529e-80/PREDICTED: protein mago nashi homolog [Nelumbo nucifera]	gi|292744453|dbj|AK336849.1|/1e-131/Lotus japonicus cDNA, clone: LjFL1-030-BA04, HTC	sp|P49030|MGN_ORYSJ/8e-77/Protein mago nashi homolog OS=Oryza sativa subsp. japonica GN=Os12g0287200 PE=2 SV=2	gmx:100305742/1e-78/uncharacterized LOC100305742; K12877 protein mago nashi	NA	PTHR12638/8.7E-132/--	biological_process:GO:0010183//pollen tube guidance;GO:0009793//embryo development ending in seed dormancy;cellular_component:GO:0005730//nucleolus;GO:0016607//nuclear speck;GO:0035145//exon-exon junction complex;GO:0009507//chloroplast;	GO:0010183 GO:0009793 GO:0005730 GO:0016607 GO:0035145 GO:0009507	K09338	AT1G17920
CL4076.Contig8_All	132.06	30.73	2.10347	2.07652	8.1238	4.51809e-16	3.36133e-14	2.06966e-14	Ph	TRUE	gi|357436101|ref|XP_003588326.1|/1.05014e-135/ATP synthase subunit alpha [Medicago truncatula]	gi|56806513|dbj|BA000042.1|/0.0/Nicotiana tabacum mitochondrial DNA, complete genome	NA	NA	NA	NA	NA	NA	K00517	AT1G01190
CL5226.Contig2_All	4.65	68.85	-3.88815	-3.9151	-8.11723	4.76948e-16	3.54457e-14	2.18249e-14	Pr	TRUE	gi|345651709|gb|AEO14870.1|/1.01694e-145/caffeic acid O-methyltransferase [Salvia miltiorrhiza]	gi|2240206|gb|AF006009.1|AF006009/4e-35/Clarkia breweri caffeic acid O-methyltransferase (COMT) mRNA, complete cds	sp|Q9XGW0|COMT1_OCIBA/5e-145/Caffeic acid 3-O-methyltransferase 1 OS=Ocimum basilicum GN=COMT1 PE=2 SV=1	pop:POPTR_834247/4e-141/COMT2; caffeic acid 3-O-methyltransferase (EC:2.1.1.68); K05279 flavonol 3-O-methyltransferase [EC:2.1.1.76]	Rv0567/2e-11/---	PTHR11746/1.4E-174/--	biological_process:GO:0032259//methylation;molecular_function:GO:0008171//O-methyltransferase activity;GO:0046983//protein dimerization activity;	GO:0032259 GO:0008171 GO:0046983	K13148	AT2G01730
CL4540.Contig5_All	113.91	22.26	2.35537	2.32842	8.09875	5.55289e-16	4.11362e-14	2.53287e-14	Ph	TRUE	gi|719975762|ref|XP_010248308.1|/2.71084e-67/PREDICTED: 60S ribosomal protein L6 [Nelumbo nucifera]	gi|470147751|ref|XM_004309396.1|/1e-30/PREDICTED: Fragaria vesca subsp. vesca 60S ribosomal protein L6-like (LOC101298186), mRNA	sp|Q9C9C5|RL63_ARATH/8e-65/60S ribosomal protein L6-3 OS=Arabidopsis thaliana GN=RPL6C PE=2 SV=1	vvi:100252724/1e-67/60S ribosomal protein L6-like; K02934 large subunit ribosomal protein L6e	YML073c/4e-43/---	PF01159/7.7E-44/Ribosomal protein L6e	NA	NA	K14491	AT1G49190
CL562.Contig5_All	61.35	0	6.15658	6.12963	8.0972	5.62391e-16	4.1574e-14	2.55983e-14	Ph	TRUE	gi|641836965|gb|KDO55923.1|/2.63903e-30/hypothetical protein CISIN_1g042287mg, partial [Citrus sinensis]	gi|470102617|ref|XM_004287700.1|/2e-44/PREDICTED: Fragaria vesca subsp. vesca 40S ribosomal protein S30-like (LOC101306266), mRNA	sp|P49689|RS30_ARATH/2e-29/40S ribosomal protein S30 OS=Arabidopsis thaliana GN=RPS30A PE=3 SV=3	gmx:100306279/6e-30/uncharacterized LOC100306279; K02983 small subunit ribosomal protein S30e	NA	NA	biological_process:GO:0006412//translation;cellular_component:GO:0005730//nucleolus;GO:0005739//mitochondrion;GO:0022627//cytosolic small ribosomal subunit;molecular_function:GO:0003735//structural constituent of ribosome;	GO:0006412 GO:0005730 GO:0005739 GO:0022627 GO:0003735	K14724	AT1G54370
CL4458.Contig4_All	10.1	82.9	-3.03702	-3.06397	-8.07852	6.55597e-16	4.83105e-14	2.97461e-14	Pr	TRUE	gi|34099926|gb|AAQ57226.1|/2.10926e-47/DREB2 [Glycine max]	gi|383875191|gb|JN256071.1|/3e-33/Diospyros kaki ethylene response factor 1 (ERF1) mRNA, partial cds	sp|Q9LM15|RA213_ARATH/6e-42/Ethylene-responsive transcription factor RAP2-13 OS=Arabidopsis thaliana GN=RAP2-13 PE=1 SV=1	zma:100502435/8e-40/uncharacterized LOC100502435; K09286 EREBP-like factor	NA	SM00380/2.5E-36/DNA-binding domain in plant proteins such as APETALA2 and EREBPs	NA	NA	K12345
CL1896.Contig2_All	146.84	38.71	1.92347	1.89652	8.07172	6.93168e-16	5.08104e-14	3.12854e-14	Ph	TRUE	gi|720073452|ref|XP_010278708.1|/9.30415e-178/PREDICTED: polyadenylate-binding protein RBP45-like isoform X1 [Nelumbo nucifera] &gt;gi|720073455|ref|XP_010278709.1| PREDICTED: polyadenylate-binding protein RBP45-like isoform X2 [Nelumbo nucifera]	gi|117654388|gb|EF051297.1|/3e-30/Gymnadenia conopsea RNA-binding protein-like mRNA, complete sequence	sp|Q9LEB4|RBP45_NICPL/4e-151/Polyadenylate-binding protein RBP45 OS=Nicotiana plumbaginifolia GN=RBP45 PE=1 SV=1	gmx:100813736/5e-40/nucleolysin TIAR-like; K13201 nucleolysin TIA-1/TIAR	SPAC17A2.09c/2e-56/---	SM00360/4.3E-18/RNA recognition motif	NA	NA
CL3600.Contig4_All	111.04	21.15	2.39235	2.3654	8.07117	6.96293e-16	5.09859e-14	3.13934e-14	Ph	TRUE	gi|590711296|ref|XP_007049066.1|/3.9361e-118/Bifunctional inhibitor/lipid-transfer protein/seed storage 2S albumin superfamily protein isoform 1 [Theobroma cacao] &gt;gi|508701327|gb|EOX93223.1| Bifunctional inhibitor/lipid-transfer protein/seed storage 2S albumin superfamily protein isoform 1 [Theobroma cacao]	gi|123712936|emb|AM475490.1|/6e-25/Vitis vinifera, whole genome shotgun sequence, contig VV78X278502.11, clone ENTAV 115	sp|Q00451|PRF1_SOLLC/5e-108/36.4 kDa proline-rich protein OS=Solanum lycopersicum GN=TPRP-F1 PE=2 SV=1	gmx:100797752/5e-26/protein transport protein Sec24-like At4g32640-like; K14007 protein transport protein SEC24	YPO2725/2e-43/---	NA	NA	NA
CL2802.Contig2_All	60.82	0	6.03117	6.00422	8.0707	6.98964e-16	5.11278e-14	3.14808e-14	Ph	TRUE	gi|297743244|emb|CBI36111.3|/4.42787e-76/unnamed protein product [Vitis vinifera]	gi|359482913|ref|XM_002284316.2|/2e-17/PREDICTED: Vitis vinifera peroxyureidoacrylate/ureidoacrylate amidohydrolase RutB-like, transcript variant 1 (LOC100265171), mRNA	NA	NA	ycdL/1e-17/---	PF00857/3.8E-38/Isochorismatase family	NA	NA
CL5303.Contig1_All	3.81	65.76	-4.10935	-4.1363	-8.066	7.26401e-16	5.3079e-14	3.26823e-14	Pr	TRUE	gi|470112310|ref|XP_004292379.1|/1.61643e-98/PREDICTED: uncharacterized protein LOC101310863 [Fragaria vesca subsp. vesca]	gi|156765123|dbj|AK288508.1|/4e-35/Oryza sativa Japonica Group cDNA, clone: J090042E03, full insert sequence	sp|Q69UP6|AGO18_ORYSJ/4e-21/Protein argonaute 18 OS=Oryza sativa subsp. japonica GN=AGO18 PE=2 SV=1	bdi:100825987/4e-62/uncharacterized LOC100825987; K14525 ribonucleases P/MRP protein subunit RPP25 [EC:3.1.26.5]	XF0818/1e-11/---	PTHR13516:SF3/4.5E-120/--	NA	NA
CL694.Contig1_All	5.63	70.78	-3.65213	-3.67909	-8.05695	7.82244e-16	5.704e-14	3.51211e-14	Pr	TRUE	gi|302828406|ref|XP_002945770.1|/2.81515e-13/pathogenesis-related protein 1-like protein [Volvox carteri f. nagariensis] &gt;gi|300268585|gb|EFJ52765.1| pathogenesis-related protein 1-like protein [Volvox carteri f. nagariensis]	gi|151421074|dbj|AK252426.1|/7e-06/Hordeum vulgare subsp. vulgare cDNA clone: FLbaf161j23, mRNA sequence	sp|P21997|SSGP_VOLCA/1e-12/Sulfated surface glycoprotein 185 OS=Volvox carteri PE=1 SV=1	cre:CHLREDRAFT_32523/5e-10/fatty acid desaturase; K12418 fatty acid desaturase (delta-4 desaturase) [EC:1.14.19.-]	mlr2363/7e-08/---	NA	NA	NA
CL31.Contig19_All	0	61.52	-6.94298	-6.96993	-8.04538	8.59749e-16	6.22359e-14	3.83204e-14	Pr	TRUE	gi|302844211|ref|XP_002953646.1|/3.90191e-16/hypothetical protein VOLCADRAFT_109897 [Volvox carteri f. nagariensis] &gt;gi|300261055|gb|EFJ45270.1| hypothetical protein VOLCADRAFT_109897 [Volvox carteri f. nagariensis]	NA	sp|P32518|DUT_SOLLC/2e-14/Deoxyuridine 5'-triphosphate nucleotidohydrolase OS=Solanum lycopersicum PE=2 SV=1	cre:CHLREDRAFT_100842/3e-17/dUTP pyrophosphatase (EC:3.6.1.23); K01520 dUTP pyrophosphatase [EC:3.6.1.23]	SPAC644.05c/4e-16/---	PF00692/2.4E-27/dUTPase	NA	NA	K01520	AT3G46940
CL4562.Contig6_All	14.29	92.49	-2.69429	-2.72124	-8.04229	8.81768e-16	6.36974e-14	3.92203e-14	Pr	TRUE	gi|672112107|ref|XP_008804086.1|/1.21891e-83/PREDICTED: regulator of ribonuclease-like protein 2 [Phoenix dactylifera] &gt;gi|672112109|ref|XP_008804095.1| PREDICTED: regulator of ribonuclease-like protein 2 [Phoenix dactylifera]	gi|211906463|gb|FJ415179.1|/9e-32/Gossypium hirsutum clone Spot46 dimethylmenaquinone methyltransferase mRNA, complete cds	sp|Q9FFE0|RRAA2_ARATH/5e-74/Regulator of ribonuclease-like protein 2 OS=Arabidopsis thaliana GN=At5g16450 PE=1 SV=1	aly:ARALYDRAFT_477519/2e-73/dimethylmenaquinone methyltransferase family protein; K02553 regulator of ribonuclease activity A	RSc1354/2e-46/---	PF03737/2.9E-43/Demethylmenaquinone methyltransferase	biological_process:GO:0051252//regulation of RNA metabolic process;GO:0032259//methylation;molecular_function:GO:0008168//methyltransferase activity;GO:0008428//ribonuclease inhibitor activity;	GO:0051252 GO:0032259 GO:0008168 GO:0008428
CL2234.Contig1_All	0	64.05	-7.60059	-7.62754	-8.01612	1.09141e-15	7.84355e-14	4.82806e-14	Pr	TRUE	gi|703140991|ref|XP_010107394.1|/3.3613e-107/Arginine/serine-rich-splicing factor RSP40 [Morus notabilis] &gt;gi|587928746|gb|EXC15932.1| Arginine/serine-rich-splicing factor RSP40 [Morus notabilis]	gi|359489361|ref|XM_002273715.2|/5e-47/PREDICTED: Vitis vinifera arginine/serine-rich-splicing factor RSP40-like (LOC100262670), mRNA	sp|P92966|RSP41_ARATH/2e-95/Arginine/serine-rich-splicing factor RSP41 OS=Arabidopsis thaliana GN=RSP41 PE=1 SV=2	osa:4344256/3e-22/Os07g0673500; K12890 splicing factor, arginine/serine-rich 1/9	SPAC16.02c/1e-12/---	PF00076/1.6E-12/RNA recognition motif. (a.k.a. RRM, RBD, or RNP domain)	NA	NA
CL1694.Contig2_All	84.55	10.32	3.03436	3.00741	8.01161	1.13214e-15	8.11118e-14	4.99428e-14	Ph	TRUE	gi|590682026|ref|XP_007041237.1|/4.94229e-71/Uncharacterized protein TCM_006175 [Theobroma cacao] &gt;gi|508705172|gb|EOX97068.1| Uncharacterized protein TCM_006175 [Theobroma cacao]	NA	NA	NA	NA	PF05078/7.5E-61/Protein of unknown function (DUF679)	NA	NA	K09534	AT1G16680
CL1000.Contig1_All	318.27	144.53	1.13888	1.11193	7.98271	1.43155e-15	1.01934e-13	6.27636e-14	Ph	TRUE	gi|720049155|ref|XP_010271350.1|/7.92699e-79/PREDICTED: calmodulin [Nelumbo nucifera]	gi|349710445|emb|FQ396108.1|/1e-104/Vitis vinifera clone SS0AFA12YB10	sp|P27161|CALM_SOLLC/1e-79/Calmodulin OS=Solanum lycopersicum GN=CALM1 PE=2 SV=2	mtr:MTR_5g088320/3e-77/Calmodulin; K02183 calmodulin	SPAC3A12.14/1e-56/---	PS00018/-/EF-hand calcium-binding domain.	molecular_function:GO:0005509//calcium ion binding;	GO:0005509	K01090	AT4G03080
CL528.Contig1_All	84.1	10.31	3.02806	3.00111	7.98223	1.43708e-15	1.02223e-13	6.29418e-14	Ph	TRUE	gi|449464836|ref|XP_004150135.1|/0/PREDICTED: arginine decarboxylase-like [Cucumis sativus] &gt;gi|449530702|ref|XP_004172332.1| PREDICTED: arginine decarboxylase-like [Cucumis sativus] &gt;gi|700206737|gb|KGN61856.1| hypothetical protein Csa_2G252050 [Cucumis sativus]	gi|161898780|gb|EU236151.1|/3e-37/Triticum aestivum cultivar Bob White arginine decarboxylase mRNA, complete cds	sp|Q43075|SPE1_PEA/0.0/Arginine decarboxylase OS=Pisum sativum PE=2 SV=1	vvi:100233080/0.0/ADC; arginine decarboxylase; K01583 arginine decarboxylase [EC:4.1.1.19]	all3401/4e-128/---	PTHR11482:SF36/1.1E-255/--	NA	NA	K08504	AT3G58170
CL500.Contig9_All	68.3	4.58	3.89847	3.87152	7.98046	1.45792e-15	1.03494e-13	6.37244e-14	Ph	TRUE	gi|720039408|ref|XP_010268294.1|/1.9901e-58/PREDICTED: extensin-2-like [Nelumbo nucifera]	gi|1015936|emb|X91836.1|/4e-20/V.unguiculata Ext26G gene	sp|P06599|EXTN_DAUCA/1e-37/Extensin OS=Daucus carota PE=2 SV=1	gmx:100776781/6e-22/probable pectinesterase/pectinesterase inhibitor 25-like; K01051 pectinesterase [EC:3.1.1.11]	XF0818/3e-13/---	PF04554/4.6E-5/Extensin-like region	NA	NA
CL1866.Contig8_All	63.18	2.89	4.45033	4.42338	7.9698	1.58936e-15	1.1214e-13	6.90478e-14	Ph	TRUE	gi|720049033|ref|XP_010271320.1|/0/PREDICTED: probable inactive receptor kinase RLK902 [Nelumbo nucifera]	gi|210142011|dbj|AK245930.1|/4e-27/Glycine max cDNA, clone: GMFL01-46-E23	sp|Q9LVI6|RLK90_ARATH/0.0/Probable inactive receptor kinase RLK902 OS=Arabidopsis thaliana GN=RLK902 PE=1 SV=1	vvi:100250088/9e-86/ubiquitin-conjugating enzyme E2 5-like; K10576 ubiquitin-conjugating enzyme E2 H [EC:6.3.2.19]	SPBC28F2.12/2e-16/---	PF13855/5.7E-8/Leucine rich repeat	cellular_component:GO:0016020//membrane;molecular_function:GO:0000166//nucleotide binding;GO:0004672//protein kinase activity;	GO:0016020 GO:0000166 GO:0004672	K15223	AT1G49520
CL4121.Contig2_All	0	60.07	-6.90857	-6.93552	-7.95807	1.74745e-15	1.22674e-13	7.55337e-14	Pr	TRUE	gi|147778300|emb|CAN60820.1|/7.03166e-76/hypothetical protein VITISV_033223 [Vitis vinifera]	NA	sp|Q9SW70|SRP_VITRI/2e-76/Stress-related protein OS=Vitis riparia GN=SRP PE=2 SV=1	NA	NA	PF05755/8.6E-93/Rubber elongation factor protein (REF)	NA	NA	K08960
CL2720.Contig3_All	3.61	63.71	-4.14145	-4.1684	-7.95651	1.76964e-15	1.23857e-13	7.62623e-14	Pr	TRUE	gi|719985155|ref|XP_010251293.1|/2.61531e-90/PREDICTED: homeobox-leucine zipper protein HAT5-like [Nelumbo nucifera] &gt;gi|719985159|ref|XP_010251294.1| PREDICTED: homeobox-leucine zipper protein HAT5-like [Nelumbo nucifera]	gi|391415735|gb|BT068921.2|/4e-54/Zea mays full-length cDNA clone ZM_BFc0009G04 mRNA, complete cds	sp|Q6YWR4|HOX16_ORYSJ/6e-73/Homeobox-leucine zipper protein HOX16 OS=Oryza sativa subsp. japonica GN=HOX16 PE=2 SV=1	ath:AT3G01470/5e-69/HB-1; homeobox-leucine zipper protein HAT5; K09338 homeobox-leucine zipper protein	ECU03g1170/3e-07/---	PS50071/17.329/'Homeobox' domain profile.	molecular_function:GO:0003677//DNA binding;	GO:0003677
CL1612.Contig2_All	63.46	3.07	4.36954	4.34259	7.95211	1.83366e-15	1.28209e-13	7.89419e-14	Ph	TRUE	gi|719978281|ref|XP_010249111.1|/4.199e-31/PREDICTED: uncharacterized protein LOC104591786 [Nelumbo nucifera]	NA	sp|P32295|ARG7_VIGRR/3e-08/Indole-3-acetic acid-induced protein ARG7 OS=Vigna radiata var. radiata GN=ARG7 PE=2 SV=1	vvi:100854260/7e-32/uncharacterized LOC100854260; K14488 SAUR family protein	NA	NA	NA	NA
CL2022.Contig3_All	226.8	85.99	1.39918	1.37223	7.94897	1.88065e-15	1.31362e-13	8.08836e-14	Ph	TRUE	gi|719993794|ref|XP_010253988.1|/4.54723e-83/PREDICTED: RNA polymerase-associated protein CTR9 homolog [Nelumbo nucifera]	gi|514770888|ref|XM_004967056.1|/4e-07/PREDICTED: Setaria italica protein UNUSUAL FLORAL ORGANS-like (LOC101777451), mRNA	sp|Q9T0K5|LRX3_ARATH/8e-13/Leucine-rich repeat extensin-like protein 3 OS=Arabidopsis thaliana GN=LRX3 PE=1 SV=1	ath:AT2G29210/1e-09/serine/arginine repetitive matrix protein 1; K13171 serine/arginine repetitive matrix protein 1	Rv1078/3e-06/---	NA	NA	NA	K07964
CL4870.Contig1_All	0	62.38	-7.5194	-7.54636	-7.93761	2.06119e-15	1.43542e-13	8.83827e-14	Pr	TRUE	gi|255542826|ref|XP_002512476.1|/1.2319e-68/hypothetical protein RCOM_1434200 [Ricinus communis] &gt;gi|223548437|gb|EEF49928.1| hypothetical protein RCOM_1434200 [Ricinus communis]	NA	sp|Q9LZM4|WAKLQ_ARATH/2e-37/Wall-associated receptor kinase-like 20 OS=Arabidopsis thaliana GN=WAKL20 PE=2 SV=1	NA	NA	PF13947/9.2E-12/Wall-associated receptor kinase galacturonan-binding	NA	NA	K13126	AT1G22760
CL404.Contig2_All	128.68	30.64	2.0703	2.04335	7.93654	2.07899e-15	1.44637e-13	8.90573e-14	Ph	TRUE	gi|672166314|ref|XP_008803083.1|/1.01308e-40/PREDICTED: acyl carrier protein 1, chloroplastic-like isoform X2 [Phoenix dactylifera]	gi|347660044|gb|BT130396.1|/7e-11/Oryza sativa clone RRlibD00639 mRNA sequence	sp|P93092|ACP1_CASGL/4e-33/Acyl carrier protein 1, chloroplastic OS=Casuarina glauca GN=ACP1 PE=2 SV=1	osa:4332854/2e-07/Os03g0352800; K03955 NADH dehydrogenase (ubiquinone) 1 alpha/beta subcomplex 1 [EC:1.6.5.3 1.6.99.3]	asr3342/5e-14/---	PS00012/-/Phosphopantetheine attachment site.	NA	NA
CL19.Contig1_All	58.81	1.31	5.48842	5.46147	7.93073	2.17869e-15	1.51271e-13	9.31421e-14	Ph	TRUE	gi|68161153|gb|AAY87014.1|/0/3-hydroxy-methylglutaryl coenzyme A reductase [Magnolia chapensis]	gi|148250108|gb|EF584751.1|/1e-106/Houttuynia cordata 3-hydroxy-3-methylglutaryl coenzyme A redutase (HMGR) mRNA, partial cds	sp|P29057|HMDH1_HEVBR/0.0/3-hydroxy-3-methylglutaryl-coenzyme A reductase 1 OS=Hevea brasiliensis GN=HMGR1 PE=2 SV=1	gmx:100777317/0.0/3-hydroxy-3-methylglutaryl-coenzyme A reductase 1-like; K00021 hydroxymethylglutaryl-CoA reductase (NADPH) [EC:1.1.1.34]	YML075c/4e-132/---	PS00318/-/Hydroxymethylglutaryl-coenzyme A reductases signature 2.	biological_process:GO:0008299//isoprenoid biosynthetic process;GO:0015936//coenzyme A metabolic process;GO:0055114//oxidation-reduction process;cellular_component:GO:0016021//integral component of membrane;molecular_function:GO:0050661//NADP binding;GO:0004420//hydroxymethylglutaryl-CoA reductase (NADPH) activity;	GO:0008299 GO:0015936 GO:0055114 GO:0016021 GO:0050661 GO:0004420
CL316.Contig10_All	9.26	78.66	-3.08655	-3.1135	-7.92807	2.22576e-15	1.54386e-13	9.50597e-14	Pr	TRUE	gi|695033431|ref|XP_009404204.1|/3.05945e-36/PREDICTED: UPF0481 protein At3g47200-like [Musa acuminata subsp. malaccensis]	gi|260600299|gb|GQ890686.1|/2e-39/Guzmania wittmackii x Guzmania lingulata cultivar Ostara ubiquitin mRNA, complete cds	sp|P49636|RL40_NICSY/2e-18/Ubiquitin-60S ribosomal protein L40 OS=Nicotiana sylvestris GN=UBICEP52-7 PE=2 SV=2	cme:CMC045C/3e-18/60S ribosomal protein L40, ubiquitin fusion protein; K02927 large subunit ribosomal protein L40e	YLL039c/1e-17/---	PTHR31549/2.4E-41/--	NA	NA	K11982	AT1G55530
CL31.Contig22_All	0	71.71	-8.90107	-8.92802	-7.9249	2.28332e-15	1.57907e-13	9.72279e-14	Pr	TRUE	gi|574588559|gb|AHG32726.1|/6.62812e-72/ORF3, partial [Dioscorea rotundata]	NA	NA	NA	YIL082w-a_2/1e-18/---	PF00078/3.2E-13/Reverse transcriptase (RNA-dependent DNA polymerase)	NA	NA	K01520	AT3G46940
CL3531.Contig5_All	80.08	9.09	3.13909	3.11214	7.92335	2.3119e-15	1.59725e-13	9.8347e-14	Ph	TRUE	gi|672196918|ref|XP_008776936.1|/4.62388e-67/PREDICTED: uncharacterized protein LOC103696971 [Phoenix dactylifera]	gi|116632050|emb|CT831854.1|/1e-31/Oryza sativa (indica cultivar-group) cDNA clone:OSIGCSN082C22, full insert sequence	NA	NA	NA	NA	NA	NA	K13430	AT5G13160
CL1618.Contig2_All	0	60.48	-7.16993	-7.19688	-7.91919	2.39066e-15	1.6484e-13	1.01496e-13	Pr	TRUE	gi|720045488|ref|XP_010270224.1|/1.66215e-48/PREDICTED: cornifin-B-like [Nelumbo nucifera]	NA	sp|P40603|APG_BRANA/4e-17/Anther-specific proline-rich protein APG (Fragment) OS=Brassica napus GN=APG PE=2 SV=1	gmx:100787779/5e-11/uncharacterized LOC100787779; K03126 transcription initiation factor TFIID subunit 12	XF0818/9e-12/---	PTHR22814:SF79/8.7E-25/--	NA	NA
CL4443.Contig1_All	114.3	0	11.8956	11.8686	7.91613	2.45023e-15	1.6878e-13	1.03923e-13	Ph	TRUE	gi|595790741|ref|XP_007199119.1|/8.74941e-101/hypothetical protein PRUPE_ppa020919mg [Prunus persica] &gt;gi|462394519|gb|EMJ00318.1| hypothetical protein PRUPE_ppa020919mg [Prunus persica]	NA	NA	NA	NA	PF00023/0.014/Ankyrin repeat	NA	NA	K00844	AT1G47840
CL3554.Contig1_All	58.48	0	5.99017	5.96322	7.91592	2.45431e-15	1.68894e-13	1.03993e-13	Ph	TRUE	gi|698510252|ref|XP_009800304.1|/1.96259e-52/PREDICTED: copper transporter 5 [Nicotiana sylvestris]	gi|470135289|ref|XM_004303402.1|/2e-14/PREDICTED: Fragaria vesca subsp. vesca copper transporter 5-like (LOC101296404), mRNA	sp|Q93VM8|COPT5_ARATH/6e-46/Copper transporter 5 OS=Arabidopsis thaliana GN=COPT5 PE=1 SV=1	pop:POPTR_739170/1e-48/copper transporter; K14686 solute carrier family 31 (copper transporter), member 1	NA	NA	biological_process:GO:0015680//intracellular copper ion transport;GO:0009737//response to abscisic acid;cellular_component:GO:0005774//vacuolar membrane;GO:0009506//plasmodesma;GO:0005770//late endosome;GO:0005794//Golgi apparatus;molecular_function:GO:0015089//high-affinity copper ion transmembrane transporter activity;	GO:0015680 GO:0009737 GO:0005774 GO:0009506 GO:0005770 GO:0005794 GO:0015089
CL4172.Contig6_All	79.36	8.87	3.16141	3.13446	7.91355	2.50153e-15	1.71974e-13	1.05889e-13	Ph	TRUE	gi|720097045|ref|XP_010247190.1|/1.41095e-132/PREDICTED: DCN1-like protein 2 isoform X1 [Nelumbo nucifera]	gi|359494684|ref|XM_002263660.2|/1e-129/PREDICTED: Vitis vinifera DCN1-like protein 2-like (LOC100245090), mRNA	NA	NA	NA	PS51229/55.213/DCUN1 domain profile.	NA	NA	K09528	AT5G22080
CL1501.Contig4_All	62.98	3.13	4.33066	4.30371	7.90412	2.69824e-15	1.85314e-13	1.14103e-13	Ph	TRUE	gi|659117291|ref|XP_008458522.1|/1.46193e-21/PREDICTED: uncharacterized protein LOC103497904 [Cucumis melo]	NA	NA	NA	NA	PF15365/2.0E-8/Proline-rich nuclear receptor coactivator	NA	NA
CL920.Contig3_All	66.38	4.3	3.94834	3.92139	7.90026	2.78321e-15	1.90774e-13	1.17465e-13	Ph	TRUE	gi|672138124|ref|XP_008792808.1|/0/PREDICTED: 26S protease regulatory subunit S10B homolog B [Phoenix dactylifera]	gi|359492162|ref|XM_002281071.2|/0.0/PREDICTED: Vitis vinifera 26S protease regulatory subunit S10B homolog B-like (LOC100252341), mRNA	sp|Q9MAK9|PS10B_ARATH/0.0/26S protease regulatory subunit S10B homolog B OS=Arabidopsis thaliana GN=RPT4B PE=1 SV=1	vvi:100252341/0.0/26S protease regulatory subunit S10B homolog B-like; K03064 26S proteasome regulatory subunit T4	YOR259c/2e-148/---	SM00382/2.6E-21/ATPases associated with a variety of cellular activities	biological_process:GO:0030163//protein catabolic process;GO:0006508//proteolysis;cellular_component:GO:0005737//cytoplasm;GO:0005618//cell wall;GO:0005730//nucleolus;GO:0005886//plasma membrane;GO:0008540//proteasome regulatory particle, base subcomplex;molecular_function:GO:0005524//ATP binding;GO:0008233//peptidase activity;GO:0008568//microtubule-severing ATPase activity;	GO:0030163 GO:0006508 GO:0005737 GO:0005618 GO:0005730 GO:0005886 GO:0008540 GO:0005524 GO:0008233 GO:0008568	K08852	AT2G17520
CL230.Contig4_All	68.65	5.1	3.75069	3.72374	7.8951	2.90085e-15	1.98448e-13	1.2219e-13	Ph	TRUE	gi|643728952|gb|KDP36889.1|/8.83696e-65/hypothetical protein JCGZ_08180 [Jatropha curcas]	gi|242389515|emb|FP100547.1|/1e-62/Phyllostachys edulis cDNA clone: bphylf002a07, full insert sequence	sp|Q9FHW7|SKP1B_ARATH/6e-61/SKP1-like protein 1B OS=Arabidopsis thaliana GN=SKP1B PE=1 SV=1	gmx:100809769/2e-64/SKP1-like protein 1A-like; K03094 S-phase kinase-associated protein 1	SPBC409.05/9e-35/---	PTHR11165/5.6E-82/--	biological_process:GO:0006511//ubiquitin-dependent protein catabolic process;cellular_component:GO:0005730//nucleolus;GO:0005737//cytoplasm;	GO:0006511 GO:0005730 GO:0005737	K00161	AT1G01090
CL5833.Contig8_All	7.9	74.68	-3.2408	-3.26775	-7.89375	2.93234e-15	2.00405e-13	1.23395e-13	Pr	TRUE	gi|586644724|ref|XP_006878500.1|/0/hypothetical protein AMTR_s00011p00201790 [Amborella trichopoda] &gt;gi|548831843|gb|ERM94645.1| hypothetical protein AMTR_s00011p00201790 [Amborella trichopoda]	gi|359492689|ref|XM_002281187.2|/2e-59/PREDICTED: Vitis vinifera glucose-1-phosphate adenylyltransferase large subunit 2, chloroplastic/amyloplastic-like (LOC100241983), mRNA	sp|P55233|GLGL1_BETVU/0.0/Glucose-1-phosphate adenylyltransferase large subunit, chloroplastic/amyloplastic OS=Beta vulgaris GN=AGPS1 PE=2 SV=1	vvi:100241983/0.0/glucose-1-phosphate adenylyltransferase large subunit 2, chloroplastic/amyloplastic-like; K00975 glucose-1-phosphate adenylyltransferase [EC:2.7.7.27]	all4645/1e-150/---	PS00809/-/ADP-glucose pyrophosphorylase signature 2.	biological_process:GO:0019252//starch biosynthetic process;GO:0005978//glycogen biosynthetic process;cellular_component:GO:0005829//cytosol;GO:0009507//chloroplast;molecular_function:GO:0008878//glucose-1-phosphate adenylyltransferase activity;	GO:0019252 GO:0005978 GO:0005829 GO:0009507 GO:0008878
CL31.Contig18_All	0	58.99	-6.8824	-6.90935	-7.89216	2.97006e-15	2.02586e-13	1.24738e-13	Pr	TRUE	gi|255965312|gb|ACU44961.1|/2.64499e-15/dUTPase [Pfiesteria piscicida]	NA	sp|Q9STG6|DUT_ARATH/4e-14/Deoxyuridine 5'-triphosphate nucleotidohydrolase OS=Arabidopsis thaliana GN=DUT PE=1 SV=1	cme:CMO126C/5e-16/dUTP pyrophosphatase; K01520 dUTP pyrophosphatase [EC:3.6.1.23]	YBR252w/7e-14/---	PTHR11241/1.4E-28/--	biological_process:GO:0006281//DNA repair;cellular_component:GO:0005829//cytosol;molecular_function:GO:0000287//magnesium ion binding;GO:0042802//identical protein binding;	GO:0006281 GO:0005829 GO:0000287 GO:0042802
CL3104.Contig2_All	0	76.19	-9.43595	-9.4629	-7.89165	2.98213e-15	2.0321e-13	1.25122e-13	Pr	TRUE	gi|672182627|ref|XP_008811563.1|/1.04526e-67/PREDICTED: protein kinase 2B, chloroplastic-like [Phoenix dactylifera]	gi|88900524|gb|AC169375.4|/7e-17/Sorghum bicolor clone SB_BBc0020O07, complete sequence	sp|O49840|APK2B_ARATH/2e-65/Protein kinase 2B, chloroplastic OS=Arabidopsis thaliana GN=APK2B PE=2 SV=1	ath:AT1G14370/9e-64/APK2A; protein kinase 2A; K00924 [EC:2.7.1.-]	Cgl2127_1/5e-09/---	SM00220/0.0084/Serine/Threonine protein kinases, catalytic domain	biological_process:GO:0006468//protein phosphorylation;molecular_function:GO:0004674//protein serine/threonine kinase activity;GO:0005524//ATP binding;GO:0004715//non-membrane spanning protein tyrosine kinase activity;	GO:0006468 GO:0004674 GO:0005524 GO:0004715
CL973.Contig3_All	85.84	11.56	2.89251	2.86556	7.88316	3.19198e-15	2.17086e-13	1.33666e-13	Ph	TRUE	gi|719995921|ref|XP_010254653.1|/3.67001e-134/PREDICTED: auxin-responsive protein IAA9-like [Nelumbo nucifera]	gi|210145550|dbj|AK244241.1|/2e-47/Glycine max cDNA, clone: GMFL01-02-H17	sp|Q38827|IAA9_ARATH/2e-102/Auxin-responsive protein IAA9 OS=Arabidopsis thaliana GN=IAA9 PE=1 SV=1	ath:AT1G04250/6e-51/AXR3; auxin-responsive protein IAA17; K14484 auxin-responsive protein IAA	NA	PTHR31734:SF4/1.7E-141/--	biological_process:GO:0050794//regulation of cellular process;GO:0006351//transcription, DNA-templated;cellular_component:GO:0044424//intracellular part;	GO:0050794 GO:0006351 GO:0044424	K14325	AT1G16610
CL3828.Contig4_All	18.46	99.38	-2.42855	-2.4555	-7.87691	3.35579e-15	2.28004e-13	1.40389e-13	Pr	TRUE	gi|657977647|ref|XP_008380747.1|/1.00829e-68/PREDICTED: ethylene-responsive transcription factor RAP2-12-like [Malus domestica]	gi|358350507|dbj|AB627235.1|/1e-32/Malus x domestica mRNA, microsatellite: MEST074, clone: FLW01_50_B07	sp|Q9LUM4|RAP22_ARATH/4e-54/Ethylene-responsive transcription factor RAP2-2 OS=Arabidopsis thaliana GN=RAP2-2 PE=1 SV=2	vvi:100248027/1e-65/ethylene-responsive transcription factor RAP2-12-like; K09286 EREBP-like factor	NA	PTHR31190/4.1E-70/--	NA	NA	K01051	AT1G02810
CL3303.Contig1_All	0	57.08	-6.19337	-6.22032	-7.87552	3.39335e-15	2.30331e-13	1.41821e-13	Pr	TRUE	gi|720056988|ref|XP_010273845.1|/0/PREDICTED: linoleate 13S-lipoxygenase 3-1, chloroplastic-like [Nelumbo nucifera]	gi|162463735|ref|NM_001112508.1|/5e-64/Zea mays lipoxygenase7 (lox7), mRNA >gi|84626290|gb|DQ335765.1| Zea mays lipoxygenase (LOX7) mRNA, complete cds	sp|O24371|LOX31_SOLTU/0.0/Linoleate 13S-lipoxygenase 3-1, chloroplastic OS=Solanum tuberosum GN=LOX3.1 PE=1 SV=1	pop:POPTR_828417/0.0/lipoxygenase (EC:1.13.11.12); K00454 lipoxygenase [EC:1.13.11.12]	DR2133/1e-06/---	PS51393/284.468/Lipoxygenase iron-binding catalytic domain profile.	biological_process:GO:0055114//oxidation-reduction process;GO:0031408//oxylipin biosynthetic process;cellular_component:GO:0009534//chloroplast thylakoid;GO:0009570//chloroplast stroma;molecular_function:GO:0005506//iron ion binding;GO:0016165//linoleate 13S-lipoxygenase activity;	GO:0055114 GO:0031408 GO:0009534 GO:0009570 GO:0005506 GO:0016165	K00122	AT5G14780
CL575.Contig7_All	61.64	2.85	4.43483	4.40788	7.86558	3.67389e-15	2.48889e-13	1.53248e-13	Ph	TRUE	gi|720077409|ref|XP_010241028.1|/1.99907e-120/PREDICTED: uncharacterized protein LOC104585749 [Nelumbo nucifera]	gi|470148206|ref|XM_004309613.1|/5e-19/PREDICTED: Fragaria vesca subsp. vesca uncharacterized LOC101297313, transcript variant 2 (LOC101297313), mRNA	NA	NA	Cgl2487/4e-51/---	PTHR10795:SF326/5.1E-41/--	biological_process:GO:0019295//coenzyme M biosynthetic process;GO:0010286//heat acclimation;molecular_function:GO:0043817//phosphosulfolactate synthase activity;	GO:0019295 GO:0010286 GO:0043817	K09667	AT3G04240
CL258.Contig2_All	0	68.59	-8.65632	-8.68327	-7.86469	3.70009e-15	2.50178e-13	1.54041e-13	Pr	TRUE	gi|672208270|ref|XP_008780147.1|/6.22481e-138/PREDICTED: uncharacterized protein LOC103699937 [Phoenix dactylifera]	gi|514818168|ref|XM_004983735.1|/1e-47/PREDICTED: Setaria italica uncharacterized LOC101772140 (LOC101772140), mRNA	sp|Q9FPQ6|GP1_CHLRE/5e-31/Vegetative cell wall protein gp1 OS=Chlamydomonas reinhardtii GN=GP1 PE=1 SV=1	bdi:100841250/1e-20/DNA-directed RNA polymerase II subunit RPB1-like; K03006 DNA-directed RNA polymerase II subunit RPB1 [EC:2.7.7.6]	Rv3876/3e-20/---	PTHR31279/5.7E-169/--	NA	NA
CL3881.Contig1_All	3.62	62.38	-4.10702	-4.13397	-7.85471	4.00683e-15	2.6935e-13	1.65846e-13	Pr	TRUE	gi|719969581|ref|XP_010268853.1|/2.9015e-144/PREDICTED: polyadenylate-binding protein RBP47 isoform X2 [Nelumbo nucifera]	gi|359492061|ref|XM_002284301.2|/5e-29/PREDICTED: Vitis vinifera uncharacterized LOC100257353, transcript variant 1 (LOC100257353), mRNA	sp|Q9SX80|R47CP_ARATH/2e-125/Polyadenylate-binding protein RBP47C' OS=Arabidopsis thaliana GN=RBP47C' PE=2 SV=1	bdi:100828363/2e-34/nucleolysin TIAR-like; K13201 nucleolysin TIA-1/TIAR	SPAC17A2.09c/8e-53/---	PF00076/1.2E-14/RNA recognition motif. (a.k.a. RRM, RBD, or RNP domain)	NA	NA	K03013	AT2G41340
CL714.Contig11_All	114.09	24.24	2.23471	2.20776	7.84752	4.24335e-15	2.84427e-13	1.7513e-13	Ph	TRUE	gi|720042356|ref|XP_010269213.1|/1.94364e-140/PREDICTED: uncharacterized WD repeat-containing protein C2A9.03-like isoform X1 [Nelumbo nucifera]	gi|225322067|dbj|AK326083.1|/4e-12/Solanum lycopersicum cDNA, clone: LEFL2002BA02, HTC in fruit	sp|Q8H0T9|KTNB1_ARATH/5e-12/Katanin p80 WD40 repeat-containing subunit B1 homolog OS=Arabidopsis thaliana GN=At5g23430 PE=2 SV=3	zma:100276374/3e-11/uncharacterized LOC100276374; K14963 COMPASS component SWD3	all0283_3/3e-14/---	PS00678/-/Trp-Asp (WD) repeats signature.	NA	NA	K13464	AT1G17380
CL4357.Contig1_All	64.51	0	8.01145	7.9845	7.84261	4.41274e-15	2.95497e-13	1.81946e-13	Ph	TRUE	gi|720004604|ref|XP_010257383.1|/2.03112e-124/PREDICTED: UDP-glycosyltransferase 92A1 [Nelumbo nucifera]	NA	sp|Q9LXV0|U92A1_ARATH/2e-103/UDP-glycosyltransferase 92A1 OS=Arabidopsis thaliana GN=UGT92A1 PE=2 SV=1	ath:AT2G36780/1e-54/UDP-glucosyl transferase 73C; K13496 UDP-glucosyl transferase 73C [EC:2.4.1.-]	NA	PTHR11926/2.4E-133/--	molecular_function:GO:0016757//transferase activity, transferring glycosyl groups;	GO:0016757	K09285	AT1G16060
CL3984.Contig2_All	57.18	1.07	5.73983	5.71288	7.83131	4.82829e-15	3.23014e-13	1.98889e-13	Ph	TRUE	gi|255570744|ref|XP_002526326.1|/5.18915e-148/60S ribosomal protein L8, putative [Ricinus communis] &gt;gi|223534353|gb|EEF36062.1| 60S ribosomal protein L8, putative [Ricinus communis]	gi|514753083|ref|XM_004962655.1|/1e-161/PREDICTED: Setaria italica 60S ribosomal protein L8-like (LOC101782519), mRNA	sp|P29766|RL8_SOLLC/3e-147/60S ribosomal protein L8 OS=Solanum lycopersicum GN=RPL8 PE=2 SV=1	vvi:100248750/4e-149/60S ribosomal protein L8-like; K02938 large subunit ribosomal protein L8e	SPBC839.04/3e-103/---	PTHR13691:SF16/1.3E-193/--	biological_process:GO:0006412//translation;cellular_component:GO:0022625//cytosolic large ribosomal subunit;GO:0005773//vacuole;GO:0005730//nucleolus;GO:0005886//plasma membrane;GO:0009507//chloroplast;molecular_function:GO:0003723//RNA binding;GO:0003735//structural constituent of ribosome;	GO:0006412 GO:0022625 GO:0005773 GO:0005730 GO:0005886 GO:0009507 GO:0003723 GO:0003735
CL5403.Contig1_All	58.91	0	6.88044	6.85349	7.8257	5.04845e-15	3.36773e-13	2.0736e-13	Ph	TRUE	gi|672134820|ref|XP_008791063.1|/2.73963e-109/PREDICTED: transport inhibitor response 1-like protein Os04g0395600 [Phoenix dactylifera]	gi|164519401|gb|AC216452.1|/2e-15/Populus trichocarpa clone POP018-D02, complete sequence	sp|Q9LW29|AFB2_ARATH/4e-105/Protein AUXIN SIGNALING F-BOX 2 OS=Arabidopsis thaliana GN=AFB2 PE=1 SV=1	ath:AT3G62980/6e-90/TIR1; protein TRANSPORT INHIBITOR RESPONSE 1; K14485 transport inhibitor response 1	NA	PTHR23125:SF17/3.6E-115/--	NA	NA
CL5312.Contig1_All	70.39	6.04	3.54275	3.5158	7.82505	5.0745e-15	3.38187e-13	2.08231e-13	Ph	TRUE	gi|218190824|gb|EEC73251.1|/2.82387e-38/hypothetical protein OsI_07364 [Oryza sativa Indica Group]	gi|359478211|ref|XM_002278376.2|/5e-36/PREDICTED: Vitis vinifera U6 snRNA-associated Sm-like protein LSm6 (LOC100259432), mRNA	sp|Q9SUM2|RUXF_ARATH/2e-13/Probable small nuclear ribonucleoprotein F OS=Arabidopsis thaliana GN=At4g30220 PE=2 SV=1	gmx:100797765/1e-39/U6 snRNA-associated Sm-like protein LSm6-like; K12625 U6 snRNA-associated Sm-like protein LSm6	SPAC2F3.17c/1e-22/---	PTHR11021/2.4E-54/--	cellular_component:GO:0030529//ribonucleoprotein complex;molecular_function:GO:0003676//nucleic acid binding;	GO:0030529 GO:0003676	K02717	AT1G06680
CL501.Contig3_All	70.55	0	8.87754	8.85059	7.8242	5.10878e-15	3.39822e-13	2.09238e-13	Ph	TRUE	gi|697110801|ref|XP_009609271.1|/9.49793e-53/PREDICTED: 60S ribosomal protein L30 [Nicotiana tomentosiformis] &gt;gi|698506967|ref|XP_009798834.1| PREDICTED: 60S ribosomal protein L30 [Nicotiana sylvestris]	gi|269930235|gb|GU168976.1|/5e-36/Wolffia arrhiza 60S ribosomal protein L30 mRNA, complete cds	sp|O49884|RL30_LUPLU/4e-52/60S ribosomal protein L30 OS=Lupinus luteus GN=RPL30 PE=3 SV=1	vvi:100256025/2e-52/60S ribosomal protein L30-like; K02908 large subunit ribosomal protein L30e	SPAC9G1.03c/1e-36/---	PTHR11449/4.2E-83/--	biological_process:GO:0006412//translation;cellular_component:GO:0005840//ribosome;molecular_function:GO:0003735//structural constituent of ribosome;	GO:0006412 GO:0005840 GO:0003735	K15174	AT1G79730
CL5863.Contig12_All	58.76	0	6.87676	6.84981	7.81652	5.43058e-15	3.60883e-13	2.22206e-13	Ph	TRUE	gi|590640708|ref|XP_007030026.1|/1.85371e-53/Double-stranded-RNA-binding protein 4, putative [Theobroma cacao] &gt;gi|508718631|gb|EOY10528.1| Double-stranded-RNA-binding protein 4, putative [Theobroma cacao]	NA	sp|Q5N8Z0|DRB1_ORYSJ/7e-48/Double-stranded RNA-binding protein 1 OS=Oryza sativa subsp. japonica GN=DRB1 PE=2 SV=1	ath:AT2G29210/1e-09/serine/arginine repetitive matrix protein 1; K13171 serine/arginine repetitive matrix protein 1	NA	PTHR10910:SF86/5.0E-55/--	NA	NA
CL3344.Contig2_All	88.4	0	10.5249	10.4979	7.80863	5.78143e-15	3.83832e-13	2.36336e-13	Ph	TRUE	gi|567910997|ref|XP_006447812.1|/3.42494e-113/hypothetical protein CICLE_v10015897mg [Citrus clementina] &gt;gi|568830316|ref|XP_006469447.1| PREDICTED: nitrile-specifier protein 5-like [Citrus sinensis] &gt;gi|557550423|gb|ESR61052.1| hypothetical protein CICLE_v10015897mg [Citrus clementina] &gt;gi|641831893|gb|KDO50938.1| hypothetical protein CISIN_1g020245mg [Citrus sinensis]	gi|115478151|ref|NM_001069206.1|/3e-20/Oryza sativa Japonica Group Os09g0249100 (Os09g0249100) mRNA, complete cds	sp|Q93XW5|NSP5_ARATH/4e-83/Nitrile-specifier protein 5 OS=Arabidopsis thaliana GN=NSP5 PE=2 SV=1	bdi:100845778/2e-16/uncharacterized LOC100845778; K14325 RNA-binding protein with serine-rich domain 1	Rv3876/1e-16/---	PTHR23244/8.9E-147/--	biological_process:GO:0009697//salicylic acid biosynthetic process;GO:0010043//response to zinc ion;GO:0009627//systemic acquired resistance;cellular_component:GO:0005634//nucleus;GO:0005829//cytosol;	GO:0009697 GO:0010043 GO:0009627 GO:0005634 GO:0005829
CL4332.Contig3_All	18.73	98.75	-2.39843	-2.42538	-7.79617	6.38151e-15	4.22465e-13	2.60123e-13	Pr	TRUE	gi|720019520|ref|XP_010262112.1|/2.77358e-29/PREDICTED: uncharacterized protein LOC104600711 [Nelumbo nucifera]	gi|530279359|gb|KF184790.1|/3e-11/Saccharum hybrid cultivar R570 clone BAC 041N14 complete sequence	sp|Q9S740|AGP19_ARATH/2e-07/Lysine-rich arabinogalactan protein 19 OS=Arabidopsis thaliana GN=AGP19 PE=2 SV=2	cre:CHLREDRAFT_17066/4e-06/TRF4; trf4 poly(A) polymerase; K03514 DNA polymerase sigma subunit [EC:2.7.7.7]	NA	NA	NA	NA	K14856	AT1G13160
CL2034.Contig5_All	68.16	0	8.64725	8.6203	7.79539	6.42104e-15	4.24678e-13	2.61486e-13	Ph	TRUE	gi|356573155|ref|XP_003554729.1|/9.57322e-121/PREDICTED: uncharacterized protein LOC100818397 isoform 1 [Glycine max]	gi|502091090|ref|XM_004489382.1|/3e-25/PREDICTED: Cicer arietinum uncharacterized LOC101501957 (LOC101501957), mRNA	NA	NA	NA	NA	NA	NA	K13414	AT4G08500
CL163.Contig3_All	72.52	7.09	3.35452	3.32757	7.76658	8.06311e-15	5.30764e-13	3.26806e-13	Ph	TRUE	gi|657950689|ref|XP_008349222.1|/5.49884e-87/PREDICTED: LOW QUALITY PROTEIN: uncharacterized protein LOC103412440 [Malus domestica]	gi|189011746|gb|AC226042.1|/1e-11/Musa acuminata clone BAC MA4-52N2, complete sequence	NA	vcn:VOLCADRAFT_121342/7e-08/hypothetical protein; K11323 histone arginine demethylase JMJD6 [EC:1.14.11.-]	NA	PF07839/1.8E-33/Plant calmodulin-binding domain	NA	NA	K11498	AT1G18370
CL5451.Contig2_All	71.62	6.78	3.40101	3.37406	7.76327	8.27674e-15	5.43288e-13	3.34517e-13	Ph	TRUE	gi|296080976|emb|CBI18574.3|/5.35769e-54/unnamed protein product [Vitis vinifera]	gi|359486971|ref|XM_002267275.2|/3e-72/PREDICTED: Vitis vinifera 40S ribosomal protein S25-like (LOC100249356), mRNA	sp|P46301|RS25_SOLLC/9e-52/40S ribosomal protein S25 OS=Solanum lycopersicum GN=RPS25 PE=3 SV=1	vvi:100249356/4e-54/40S ribosomal protein S25-like; K02975 small subunit ribosomal protein S25e	YGR027c/3e-21/---	PF03297/2.2E-48/S25 ribosomal protein	cellular_component:GO:0005730//nucleolus;GO:0022627//cytosolic small ribosomal subunit;GO:0005886//plasma membrane;GO:0009507//chloroplast;	GO:0005730 GO:0022627 GO:0005886 GO:0009507	K08494	AT1G48240
CL1446.Contig8_All	0	56.89	-6.8301	-6.85705	-7.76177	8.3755e-15	5.49253e-13	3.38191e-13	Pr	TRUE	gi|348076045|gb|AEP60132.1|/6.27414e-40/JAZ1 [Vitis rupestris]	gi|514779014|ref|XM_004969188.1|/7e-06/PREDICTED: Setaria italica uroporphyrinogen-III C-methyltransferase-like (LOC101764083), mRNA	sp|Q9LMA8|TI10A_ARATH/2e-27/Protein TIFY 10A OS=Arabidopsis thaliana GN=TIFY10A PE=1 SV=1	vvi:100254231/3e-41/protein TIFY 10A-like; K13464 jasmonate ZIM domain-containing protein	NA	PF09425/5.6E-15/Divergent CCT motif	NA	NA	K14498	AT1G10940
CL2954.Contig2_All	57.79	0	6.85275	6.8258	7.75676	8.71232e-15	5.69734e-13	3.50801e-13	Ph	TRUE	gi|698419822|ref|XP_009798837.1|/1.5217e-50/PREDICTED: glycine-rich protein 2-like [Nicotiana sylvestris]	gi|514710685|ref|XM_004952038.1|/3e-33/PREDICTED: Setaria italica glycine-rich protein 2-like (LOC101783401), mRNA	sp|P27484|GRP2_NICSY/2e-47/Glycine-rich protein 2 OS=Nicotiana sylvestris GN=GRP-2 PE=1 SV=1	bdi:100837495/7e-45/glycine-rich protein 2b-like; K09250 cellular nucleic acid-binding protein	cspA/2e-15/---	PF00313/1.6E-25/'Cold-shock' DNA-binding domain	biological_process:GO:0048608//reproductive structure development;GO:0044260//cellular macromolecule metabolic process;GO:0009791//post-embryonic development;GO:0090304//nucleic acid metabolic process;cellular_component:GO:0005634//nucleus;molecular_function:GO:0043566//structure-specific DNA binding;GO:0046872//metal ion binding;	GO:0048608 GO:0044260 GO:0009791 GO:0090304 GO:0005634 GO:0043566 GO:0046872
CL4443.Contig4_All	57.89	2.07	4.80561	4.77866	7.74949	9.2265e-15	6.02228e-13	3.70809e-13	Ph	TRUE	gi|595790741|ref|XP_007199119.1|/2.98824e-72/hypothetical protein PRUPE_ppa020919mg [Prunus persica] &gt;gi|462394519|gb|EMJ00318.1| hypothetical protein PRUPE_ppa020919mg [Prunus persica]	NA	NA	NA	NA	PTHR24177:SF10/1.5E-35/--	NA	NA
CL1565.Contig6_All	57.01	1.76	5.01757	4.99062	7.74182	9.80029e-15	6.38484e-13	3.93133e-13	Ph	TRUE	gi|590595861|ref|XP_007018175.1|/1.68073e-58/Transcription factor, putative isoform 1 [Theobroma cacao] &gt;gi|508723503|gb|EOY15400.1| Transcription factor, putative isoform 1 [Theobroma cacao]	gi|359492921|ref|XM_002285669.2|/6e-26/PREDICTED: Vitis vinifera transcription factor bHLH145-like (LOC100241943), mRNA	sp|Q9FMF4|SAC51_ARATH/2e-22/Transcription factor SAC51 OS=Arabidopsis thaliana GN=SAC51 PE=2 SV=1	NA	NA	NA	NA	NA	K01409	AT2G45270
CL981.Contig7_All	0	56.44	-6.81865	-6.8456	-7.73343	1.04689e-14	6.77609e-13	4.17223e-13	Pr	TRUE	gi|672107994|ref|XP_008782831.1|/1.78411e-34/PREDICTED: uncharacterized protein LOC103702271 [Phoenix dactylifera]	gi|189162528|dbj|AP009751.1|/7e-09/Lotus japonicus genomic DNA, clone: LjT17E11, TM1906, complete sequence	NA	NA	NA	PF04570/1.9E-22/Protein of unknown function (DUF581)	NA	NA	K03872	AT5G59140
CL1605.Contig4_All	1.99	56.18	-4.81922	-4.84617	-7.72378	1.12926e-14	7.30251e-13	4.49636e-13	Pr	TRUE	gi|702292518|ref|XP_010047521.1|/1.25779e-56/PREDICTED: protein stoned-B-like [Eucalyptus grandis]	gi|312283765|gb|AC243234.1|/7e-16/Panicum virgatum clone PV_ABa020-D10, complete sequence	sp|Q9FLQ7|FH20_ARATH/1e-18/Formin-like protein 20 OS=Arabidopsis thaliana GN=FH20 PE=2 SV=3	mtr:MTR_8g014460/1e-10/RNA polymerase II-associated factor-like protein; K15174 RNA polymerase II-associated factor 1	Rv3876/1e-12/---	PF05553/6.2E-6/Cotton fibre expressed protein	NA	NA	K03453	AT1G78560
CL311.Contig1_All	108.15	22.41	2.27082	2.24387	7.71701	1.19089e-14	7.68674e-13	4.73294e-13	Ph	TRUE	gi|590627525|ref|XP_007026461.1|/0/Guanosine nucleotide diphosphate dissociation inhibitor 1 isoform 1 [Theobroma cacao] &gt;gi|508715066|gb|EOY06963.1| Guanosine nucleotide diphosphate dissociation inhibitor 1 isoform 1 [Theobroma cacao]	gi|359478247|ref|XM_002280570.2|/1e-164/PREDICTED: Vitis vinifera rab GDP dissociation inhibitor alpha-like (LOC100261021), mRNA	sp|O24653|GDI2_ARATH/0.0/Guanosine nucleotide diphosphate dissociation inhibitor 2 OS=Arabidopsis thaliana GN=GDI2 PE=2 SV=1	NA	SPAC22H10.12c/5e-134/---	PTHR11787/9.3E-161/--	biological_process:GO:0015031//protein transport;GO:0048227//plasma membrane to endosome transport;molecular_function:GO:0005093//Rab GDP-dissociation inhibitor activity;	GO:0015031 GO:0048227 GO:0005093	K15414	AT2G39795
CL5625.Contig3_All	3.44	59.96	-4.12352	-4.15047	-7.70951	1.26307e-14	8.12254e-13	5.00127e-13	Pr	TRUE	gi|719994068|ref|XP_010254066.1|/0/PREDICTED: peroxisomal fatty acid beta-oxidation multifunctional protein AIM1 [Nelumbo nucifera]	gi|470101877|ref|XM_004287347.1|/4e-24/PREDICTED: Fragaria vesca subsp. vesca peroxisomal fatty acid beta-oxidation multifunctional protein AIM1-like (LOC101294002), mRNA	sp|Q8W1L6|MFP_ORYSJ/0.0/Peroxisomal fatty acid beta-oxidation multifunctional protein OS=Oryza sativa subsp. japonica GN=MFP PE=1 SV=2	vvi:100245687/0.0/peroxisomal fatty acid beta-oxidation multifunctional protein AIM1-like; K10527 enoyl-CoA hydratase/3-hydroxyacyl-CoA dehydrogenase [EC:4.2.1.17 1.1.1.35 1.1.1.211]	RSc1759_2/3e-69/---	PF02737/1.3E-56/3-hydroxyacyl-CoA dehydrogenase, NAD binding domain	biological_process:GO:0006635//fatty acid beta-oxidation;molecular_function:GO:0003729//mRNA binding;GO:0018812//3-hydroxyacyl-CoA dehydratase activity;GO:0008017//microtubule binding;GO:0000166//nucleotide binding;GO:0003857//3-hydroxyacyl-CoA dehydrogenase activity;GO:0008692//3-hydroxybutyryl-CoA epimerase activity;GO:0050662//coenzyme binding;	GO:0006635 GO:0003729 GO:0018812 GO:0008017 GO:0000166 GO:0003857 GO:0008692 GO:0050662	K03453	AT1G78560
CL866.Contig3_All	64.25	4.46	3.84858	3.82163	7.70683	1.28983e-14	8.27939e-13	5.09785e-13	Ph	TRUE	gi|470115712|ref|XP_004294037.1|/4.10617e-39/PREDICTED: uncharacterized protein LOC101299937 [Fragaria vesca subsp. vesca]	NA	NA	NA	NA	NA	biological_process:GO:0006914//autophagy;	GO:0006914
CL3112.Contig6_All	1.24	54.31	-5.45281	-5.47976	-7.69412	1.42471e-14	9.0783e-13	5.58977e-13	Pr	TRUE	gi|697149445|ref|XP_009628933.1|/0/PREDICTED: protein argonaute 2 [Nicotiana tomentosiformis]	gi|270141273|gb|BT108225.1|/4e-12/Picea glauca clone GQ03118_J09 mRNA sequence	sp|Q9SHF3|AGO2_ARATH/0.0/Protein argonaute 2 OS=Arabidopsis thaliana GN=AGO2 PE=1 SV=1	ath:AT1G48410/3e-138/AGO1; protein argonaute; K11596 argonaute	NA	PF02171/7.1E-79/Piwi domain	NA	NA	K12811	AT1G20920
CL2802.Contig1_All	0	55.1	-6.54519	-6.57214	-7.69183	1.45047e-14	9.23401e-13	5.68564e-13	Pr	TRUE	gi|297743244|emb|CBI36111.3|/4.75222e-76/unnamed protein product [Vitis vinifera]	gi|359482913|ref|XM_002284316.2|/1e-18/PREDICTED: Vitis vinifera peroxyureidoacrylate/ureidoacrylate amidohydrolase RutB-like, transcript variant 1 (LOC100265171), mRNA	NA	NA	ycdL/9e-19/---	PTHR11080/8.0E-54/--	NA	NA
CL3416.Contig4_All	3.3	59.16	-4.16408	-4.19103	-7.67858	1.60864e-14	1.02223e-12	6.29413e-13	Pr	TRUE	gi|719963505|ref|XP_010249927.1|/0/PREDICTED: nucleolin 2-like isoform X1 [Nelumbo nucifera]	NA	sp|Q7XTT4|NUCL2_ORYSJ/3e-151/Nucleolin 2 OS=Oryza sativa subsp. japonica GN=Os04g0620700 PE=2 SV=2	vvi:100262769/4e-162/uncharacterized LOC100262769; K11294 nucleolin	SPAC140.02/2e-59/---	PS50102/14.761/Eukaryotic RNA Recognition Motif (RRM) profile.	NA	NA	K10754	AT5G22010
CL3314.Contig1_All	57.74	2.37	4.60661	4.57966	7.67738	1.62373e-14	1.03088e-12	6.34741e-13	Ph	TRUE	gi|719984802|ref|XP_010251183.1|/1.40618e-55/PREDICTED: 60S ribosomal protein L35 [Nelumbo nucifera]	gi|30687870|ref|NM_129496.2|/3e-31/Arabidopsis thaliana 60S ribosomal protein L35-2 mRNA, complete cds	sp|Q9LZ41|RL354_ARATH/1e-54/60S ribosomal protein L35-4 OS=Arabidopsis thaliana GN=RPL35D PE=2 SV=1	zma:100281802/2e-55/60S ribosomal protein L35; K02918 large subunit ribosomal protein L35e	SPCC613.05c/9e-32/---	PTHR13872/1.0E-75/--	biological_process:GO:0006412//translation;cellular_component:GO:0005730//nucleolus;GO:0022625//cytosolic large ribosomal subunit;GO:0005886//plasma membrane;molecular_function:GO:0003735//structural constituent of ribosome;	GO:0006412 GO:0005730 GO:0022625 GO:0005886 GO:0003735	K02115	AT1G15700
CL2015.Contig1_All	56.51	0	6.82043	6.79348	7.67694	1.62939e-14	1.03353e-12	6.36373e-13	Ph	TRUE	gi|672200038|ref|XP_008777772.1|/6.49084e-87/PREDICTED: pyruvate kinase, cytosolic isozyme-like [Phoenix dactylifera]	gi|470134410|ref|XM_004302998.1|/1e-33/PREDICTED: Fragaria vesca subsp. vesca pyruvate kinase, cytosolic isozyme-like (LOC101311878), mRNA	sp|Q42806|KPYC_SOYBN/2e-23/Pyruvate kinase, cytosolic isozyme OS=Glycine max PE=1 SV=1	osa:4349774/2e-85/Os11g0148500; K00873 pyruvate kinase [EC:2.7.1.40]	STM1378/6e-20/---	PF00224/3.1E-27/Pyruvate kinase, barrel domain	biological_process:GO:0016310//phosphorylation;GO:0046686//response to cadmium ion;GO:0006096//glycolytic process;cellular_component:GO:0005886//plasma membrane;molecular_function:GO:0000287//magnesium ion binding;GO:0030955//potassium ion binding;GO:0004743//pyruvate kinase activity;	GO:0016310 GO:0046686 GO:0006096 GO:0005886 GO:0000287 GO:0030955 GO:0004743	K01904	AT1G51680
CL2984.Contig1_All	1.47	54.31	-5.20733	-5.23428	-7.66882	1.73579e-14	1.09703e-12	6.7547e-13	Pr	TRUE	gi|720025643|ref|XP_010264016.1|/2.66109e-122/PREDICTED: UDP-glycosyltransferase 76F1-like [Nelumbo nucifera] &gt;gi|720025647|ref|XP_010264017.1| PREDICTED: UDP-glycosyltransferase 76F1-like [Nelumbo nucifera] &gt;gi|720025651|ref|XP_010264018.1| PREDICTED: UDP-glycosyltransferase 76F1-like [Nelumbo nucifera]	gi|387135179|gb|JN088344.1|/1e-07/Linum usitatissimum UDP-glycosyltransferase 1 (UGT76P2) gene, complete cds	sp|Q9FI99|U76C1_ARATH/1e-100/UDP-glycosyltransferase 76C1 OS=Arabidopsis thaliana GN=UGT76C1 PE=1 SV=1	ath:AT5G05870/3e-100/UGT76C1; cytokinin-N-glucosyltransferase 1; K13493 cytokinin-N-glucosyltransferase [EC:2.4.1.-]	SPBC28F2.12/6e-06/---	PF00201/4.9E-32/UDP-glucoronosyl and UDP-glucosyl transferase	molecular_function:GO:0016740//transferase activity;	GO:0016740	K01051	AT1G02810
CL1500.Contig1_All	64.14	0	8.39908	8.37213	7.66704	1.76013e-14	1.1114e-12	6.84322e-13	Ph	TRUE	gi|672184844|ref|XP_008812669.1|/2.75236e-23/PREDICTED: DNA-directed RNA polymerases II, IV and V subunit 12 [Phoenix dactylifera]	gi|514792838|ref|XM_004972612.1|/3e-25/PREDICTED: Setaria italica DNA-directed RNA polymerases I, II, and III subunit RPABC4-like (LOC101780577), mRNA	sp|Q9FLM8|NRPBC_ARATH/3e-22/DNA-directed RNA polymerases II, IV and V subunit 12 OS=Arabidopsis thaliana GN=NRPB12 PE=1 SV=1	gmx:100500417/4e-24/uncharacterized LOC100500417; K03009 DNA-directed RNA polymerases I, II, and III subunit RPABC4	SPBC19C2.03/2e-12/---	NA	biological_process:GO:0000394//RNA splicing, via endonucleolytic cleavage and ligation;GO:0009860//pollen tube growth;GO:0006366//transcription from RNA polymerase II promoter;cellular_component:GO:0005665//DNA-directed RNA polymerase II, core complex;GO:0000418//DNA-directed RNA polymerase IV complex;GO:0000419//DNA-directed RNA polymerase V complex;molecular_function:GO:0003899//DNA-directed RN…	GO:0000394 GO:0009860 GO:0006366 GO:0005665 GO:0000418 GO:0000419 GO:0003899 GO:0003677	K14327	AT2G39260
CL689.Contig1_All	0	57.26	-7.31339	-7.34034	-7.66612	1.77274e-14	1.11734e-12	6.87977e-13	Pr	TRUE	gi|672190938|ref|XP_008775382.1|/3.50028e-81/PREDICTED: pre-mRNA-splicing factor SPF27 homolog [Phoenix dactylifera]	NA	sp|Q949S9|SPF27_ARATH/2e-68/Pre-mRNA-splicing factor SPF27 homolog OS=Arabidopsis thaliana GN=MOS4 PE=1 SV=1	vvi:100254130/2e-79/pre-mRNA-splicing factor SPF27 homolog-like; K12861 pre-mRNA-splicing factor SPF27	NA	PTHR13296:SF0/3.1E-77/--	biological_process:GO:0007165//signal transduction;GO:0002218//activation of innate immune response;GO:0051707//response to other organism;cellular_component:GO:0005634//nucleus;	GO:0007165 GO:0002218 GO:0051707 GO:0005634	K13106	AT1G31870
CL1522.Contig1_All	6.58	68.05	-3.37044	-3.39739	-7.6601	1.85784e-14	1.16992e-12	7.20353e-13	Pr	TRUE	gi|225430808|ref|XP_002271291.1|/2.24004e-170/PREDICTED: splicing factor 3B subunit 4 [Vitis vinifera]	gi|359476712|ref|XM_002271255.2|/1e-135/PREDICTED: Vitis vinifera splicing factor 3B subunit 4-like (LOC100251324), mRNA	sp|Q9FXA2|PABP8_ARATH/1e-30/Polyadenylate-binding protein 8 OS=Arabidopsis thaliana GN=PAB8 PE=1 SV=1	vvi:100251324/8e-172/splicing factor 3B subunit 4-like; K12831 splicing factor 3B subunit 4	SPAC140.02/8e-13/---	SM00360/3.5E-26/RNA recognition motif	molecular_function:GO:0000166//nucleotide binding;GO:0003676//nucleic acid binding;	GO:0000166 GO:0003676	K15078	AT2G30350
CL5297.Contig1_All	0	58.51	-7.60758	-7.63453	-7.65934	1.86896e-14	1.17586e-12	7.24009e-13	Pr	TRUE	gi|719986823|ref|XP_010251819.1|/1.88902e-107/PREDICTED: agmatine coumaroyltransferase-2-like [Nelumbo nucifera]	NA	sp|A9ZPJ7|AGCT2_HORVU/2e-84/Agmatine coumaroyltransferase-2 OS=Hordeum vulgare GN=ACT-2 PE=1 SV=1	ath:AT5G48930/1e-39/HCT; hydroxycinnamoyl-CoA shikimate/quinate hydroxycinnamoyl transferase; K13065 shikimate O-hydroxycinnamoyltransferase [EC:2.3.1.133]	SPBC28F2.12/3e-06/---	PF02458/1.3E-62/Transferase family	NA	NA	K07300	AT1G55730
CL5271.Contig4_All	56.71	2.1	4.75514	4.72819	7.65575	1.92181e-14	1.20584e-12	7.42471e-13	Ph	TRUE	gi|720056171|ref|XP_010273598.1|/0/PREDICTED: serine hydroxymethyltransferase 4 [Nelumbo nucifera]	gi|349705980|emb|FQ384519.1|/0.0/Vitis vinifera clone SS0AAG1YE09	sp|O23254|GLYC4_ARATH/0.0/Serine hydroxymethyltransferase 4 OS=Arabidopsis thaliana GN=SHM4 PE=1 SV=1	vvi:100248779/0.0/serine hydroxymethyltransferase 1-like; K00600 glycine hydroxymethyltransferase [EC:2.1.2.1]	SPAC18G6.04c/8e-141/---	PF00464/4.2E-187/Serine hydroxymethyltransferase	NA	NA	K01953	AT3G47340
CL3207.Contig1_All	0	55.14	-6.78503	-6.81198	-7.65075	1.99814e-14	1.25148e-12	7.70574e-13	Pr	TRUE	gi|720081992|ref|XP_010242455.1|/7.14612e-106/PREDICTED: probably inactive leucine-rich repeat receptor-like protein kinase At5g48380 [Nelumbo nucifera]	gi|223974288|gb|BT065456.1|/1e-07/Zea mays full-length cDNA clone ZM_BFb0168H15 mRNA, complete cds	sp|Q9ASS4|Y5838_ARATH/3e-84/Probably inactive leucine-rich repeat receptor-like protein kinase At5g48380 OS=Arabidopsis thaliana GN=At5g48380 PE=1 SV=1	ath:AT5G46330/5e-29/FLS2; LRR receptor-like serine/threonine-protein kinase FLS2; K13420 LRR receptor-like serine/threonine-protein kinase FLS2 [EC:2.7.11.1]	alr0124_1/2e-06/---	PTHR24420/1.9E-87/--	NA	NA	K12857	AT2G43770
CL4186.Contig3_All	27.5	114.17	-2.05368	-2.08063	-7.63401	2.27564e-14	1.42274e-12	8.75627e-13	Pr	TRUE	gi|720068238|ref|XP_010277044.1|/1.18057e-68/PREDICTED: arogenate dehydrogenase 2, chloroplastic-like [Nelumbo nucifera]	gi|115468415|ref|NM_001064342.1|/8e-14/Oryza sativa Japonica Group Os06g0542200 (Os06g0542200) mRNA, complete cds	sp|Q9LMR3|TYRA2_ARATH/6e-39/Arogenate dehydrogenase 2, chloroplastic OS=Arabidopsis thaliana GN=TYRAAT2 PE=1 SV=1	pop:POPTR_583659/2e-40/AD2; arogenate dehydrogenase (EC:1.3.1.43); K15227 arogenate dehydrogenase (NADP+), plant [EC:1.3.1.78]	NA	PTHR11811:SF26/1.2E-66/--	biological_process:GO:0006571//tyrosine biosynthetic process;GO:0055114//oxidation-reduction process;cellular_component:GO:0005739//mitochondrion;GO:0009507//chloroplast;molecular_function:GO:0000166//nucleotide binding;GO:0008977//prephenate dehydrogenase activity;GO:0004665//prephenate dehydrogenase (NADP+) activity;	GO:0006571 GO:0055114 GO:0005739 GO:0009507 GO:0000166 GO:0008977 GO:0004665
CL3601.Contig1_All	131.79	34.87	1.91818	1.89123	7.63253	2.30188e-14	1.43528e-12	8.83741e-13	Ph	TRUE	gi|586701402|ref|XP_006845001.1|/6.58186e-18/hypothetical protein AMTR_s00058p00199870 [Amborella trichopoda] &gt;gi|548847492|gb|ERN06676.1| hypothetical protein AMTR_s00058p00199870 [Amborella trichopoda]	NA	sp|Q9SX31|PERK9_ARATH/9e-16/Proline-rich receptor-like protein kinase PERK9 OS=Arabidopsis thaliana GN=PERK9 PE=2 SV=1	gmx:100776781/5e-14/probable pectinesterase/pectinesterase inhibitor 25-like; K01051 pectinesterase [EC:3.1.1.11]	Rv3876/6e-11/---	NA	NA	NA
CL141.Contig3_All	56.76	2.35	4.59414	4.56719	7.60764	2.79138e-14	1.72353e-12	1.06123e-12	Ph	TRUE	gi|720037619|ref|XP_010267730.1|/6.96051e-16/PREDICTED: F-box protein At4g09920 [Nelumbo nucifera]	NA	sp|Q9FM89|FDL38_ARATH/4e-12/F-box/FBD/LRR-repeat protein At5g56420 OS=Arabidopsis thaliana GN=At5g56420 PE=2 SV=1	NA	NA	PTHR32212/2.4E-28/--	NA	NA	K01915	AT1G48470
CL2014.Contig3_All	1.1	52.96	-5.58933	-5.61628	-7.60512	2.84644e-14	1.75598e-12	1.08067e-12	Pr	TRUE	gi|356523084|ref|XP_003530172.1|/1.67373e-21/PREDICTED: uncharacterized protein LOC100781783 [Glycine max]	gi|302398746|gb|HM122529.1|/1e-23/Malus x domestica COL domain class transcription factor (COL13) mRNA, complete cds	sp|Q9FPQ6|GP1_CHLRE/1e-15/Vegetative cell wall protein gp1 OS=Chlamydomonas reinhardtii GN=GP1 PE=1 SV=1	gmx:100776781/2e-10/probable pectinesterase/pectinesterase inhibitor 25-like; K01051 pectinesterase [EC:3.1.1.11]	Rv3876/4e-11/---	SM00336/1.6E-8/B-Box-type zinc finger	NA	NA	K01904	AT1G51680
CL4125.Contig10_All	80.98	11.21	2.85278	2.82583	7.60275	2.89906e-14	1.78528e-12	1.09924e-12	Ph	TRUE	gi|356554929|ref|XP_003545793.1|/1.22096e-94/PREDICTED: minor allergen Alt a 7 isoform X1 [Glycine max] &gt;gi|571516470|ref|XP_006597382.1| PREDICTED: minor allergen Alt a 7 isoform X2 [Glycine max]	gi|402794579|ref|NM_001251025.2|/3e-35/Glycine max uncharacterized LOC100499662 (LOC100499662), mRNA	NA	gmx:100789057/4e-96/flavoprotein wrbA-like; K03809 Trp repressor binding protein	YCR004c/4e-45/---	PS50902/18.063/Flavodoxin-like domain profile.	biological_process:GO:0045892//negative regulation of transcription, DNA-templated;GO:0055114//oxidation-reduction process;molecular_function:GO:0010181//FMN binding;GO:0016491//oxidoreductase activity;	GO:0045892 GO:0055114 GO:0010181 GO:0016491
CL266.Contig4_All	55.72	2.02	4.78577	4.75882	7.59736	3.02229e-14	1.85625e-12	1.14294e-12	Ph	TRUE	gi|698497818|ref|XP_009794859.1|/1.60828e-61/PREDICTED: histone H2A.6 [Nicotiana sylvestris]	gi|150171737|emb|CU406173.1|/8e-80/Oryza rufipogon (W1943) cDNA clone: ORW1943C004E21, full insert sequence	sp|Q9LD28|H2A6_ARATH/6e-62/Histone H2A.6 OS=Arabidopsis thaliana GN=RAT5 PE=1 SV=1	pop:POPTR_571462/3e-62/HTA903; histone 2; K11251 histone H2A	SPAC19G12.06c/1e-46/---	PF00125/1.1E-25/Core histone H2A/H2B/H3/H4	biological_process:GO:0009611//response to wounding;GO:0006334//nucleosome assembly;GO:0009294//DNA mediated transformation;GO:0009617//response to bacterium;cellular_component:GO:0005618//cell wall;GO:0005730//nucleolus;GO:0000786//nucleosome;molecular_function:GO:0003677//DNA binding;GO:0046982//protein heterodimerization activity;	GO:0009611 GO:0006334 GO:0009294 GO:0009617 GO:0005618 GO:0005730 GO:0000786 GO:0003677 GO:0046982	K14648	AT4G17100
CL4239.Contig1_All	162.12	51.82	1.64548	1.61853	7.59542	3.06799e-14	1.881e-12	1.15819e-12	Ph	TRUE	gi|225464047|ref|XP_002267841.1|/3.15649e-53/PREDICTED: cysteine proteinase inhibitor 12-like isoform 1 [Vitis vinifera]	gi|18874515|gb|AF469485.1|/8e-26/Sandersonia aurantiaca cystatin mRNA, complete cds	sp|Q0JNR2|CYT12_ORYSJ/2e-41/Cysteine proteinase inhibitor 12 OS=Oryza sativa subsp. japonica GN=Os01g0270100 PE=2 SV=1	NA	NA	NA	NA	NA	K02265	AT1G80230
CL4625.Contig3_All	120.49	29.46	2.03208	2.00513	7.58625	3.29305e-14	2.01544e-12	1.2403e-12	Ph	TRUE	gi|695016301|ref|XP_009395054.1|/0/PREDICTED: elongation factor 2-like [Musa acuminata subsp. malaccensis]	gi|165905711|gb|AC216680.1|/0.0/Populus trichocarpa clone POP011-B02, complete sequence	sp|O23755|EF2_BETVU/0.0/Elongation factor 2 OS=Beta vulgaris PE=2 SV=1	gmx:100804251/0.0/elongation factor 2-like; K03234 elongation factor 2	SPCP31B10.07/0.0/---	PF00009/1.5E-59/Elongation factor Tu GTP binding domain	biological_process:GO:0006184//GTP catabolic process;GO:0006414//translational elongation;molecular_function:GO:0003746//translation elongation factor activity;GO:0005525//GTP binding;GO:0003924//GTPase activity;	GO:0006184 GO:0006414 GO:0003746 GO:0005525 GO:0003924
CL3983.Contig3_All	67.49	0	9.02002	8.99307	7.5862	3.29419e-14	2.01437e-12	1.2403e-12	Ph	TRUE	gi|720007070|ref|XP_010258191.1|/0/PREDICTED: protein GDAP2 homolog [Nelumbo nucifera] &gt;gi|720007075|ref|XP_010258192.1| PREDICTED: protein GDAP2 homolog [Nelumbo nucifera] &gt;gi|720007078|ref|XP_010258193.1| PREDICTED: protein GDAP2 homolog [Nelumbo nucifera]	gi|225423544|ref|XM_002272067.1|/1e-135/PREDICTED: Vitis vinifera protein GDAP2 homolog-like (LOC100247494), mRNA	NA	NA	MA1614/1e-22/---	PTHR11106/1.4E-154/--	NA	NA
CL2635.Contig3_All	89.1	14.8	2.58983	2.56288	7.56996	3.73342e-14	2.271e-12	1.39832e-12	Ph	TRUE	gi|695046436|ref|XP_009411048.1|/1.19218e-41/PREDICTED: cysteine-rich and transmembrane domain-containing protein A [Musa acuminata subsp. malaccensis]	gi|210145491|dbj|AK244182.1|/6e-09/Glycine max cDNA, clone: GMFL01-02-F03	sp|Q8S8M0|CYT1A_ARATH/7e-34/CYSTM1 family protein A OS=Arabidopsis thaliana GN=At2g41420 PE=3 SV=1	cre:CHLREDRAFT_196073/4e-10/nuclear pre-mRNA splicing factor, component of splicing factor 3b; K12831 splicing factor 3B subunit 4	Rv2560/9e-07/---	NA	NA	NA	K12126	AT1G09530
CL4039.Contig1_All	7.58	69.28	-3.19217	-3.21912	-7.55324	4.24573e-14	2.56251e-12	1.57781e-12	Pr	TRUE	gi|357451631|ref|XP_003596092.1|/0/Phosphoglycerate kinase [Medicago truncatula] &gt;gi|355485140|gb|AES66343.1| phosphoglycerate kinase-like protein [Medicago truncatula]	gi|357451630|ref|XM_003596044.1|/1e-112/Medicago truncatula Phosphoglycerate kinase (MTR_2g066120) mRNA, complete cds	sp|Q42961|PGKH_TOBAC/0.0/Phosphoglycerate kinase, chloroplastic OS=Nicotiana tabacum PE=1 SV=1	mtr:MTR_2g066120/0.0/Phosphoglycerate kinase; K00927 phosphoglycerate kinase [EC:2.7.2.3]	all4131/7e-160/---	PTHR11406/2.9E-290/--	biological_process:GO:0016310//phosphorylation;GO:0006096//glycolytic process;molecular_function:GO:0004618//phosphoglycerate kinase activity;	GO:0016310 GO:0006096 GO:0004618	K03801	AT1G04640
CL2610.Contig2_All	114.2	26.67	2.09827	2.07132	7.54235	4.61594e-14	2.77873e-12	1.71094e-12	Ph	TRUE	gi|672138380|ref|XP_008792944.1|/0/PREDICTED: 70 kDa peptidyl-prolyl isomerase-like [Phoenix dactylifera]	gi|359497287|ref|XM_002263530.2|/8e-53/PREDICTED: Vitis vinifera 70 kDa peptidyl-prolyl isomerase-like (LOC100266654), mRNA	sp|Q38931|FKB62_ARATH/0.0/Peptidyl-prolyl cis-trans isomerase FKBP62 OS=Arabidopsis thaliana GN=FKBP62 PE=1 SV=2	vvi:100266654/0.0/70 kDa peptidyl-prolyl isomerase-like; K09571 FK506-binding protein 4/5 [EC:5.2.1.8]	alr0577/5e-28/---	SM00028/0.1/Tetratricopeptide repeats	biological_process:GO:0006457//protein folding;GO:0000413//protein peptidyl-prolyl isomerization;molecular_function:GO:0003755//peptidyl-prolyl cis-trans isomerase activity;	GO:0006457 GO:0000413 GO:0003755
CL2249.Contig4_All	98.09	19.02	2.36659	2.33964	7.53686	4.81427e-14	2.89562e-12	1.78292e-12	Ph	TRUE	gi|672158996|ref|XP_008799249.1|/2.69624e-42/PREDICTED: V-type proton ATPase subunit G isoform X2 [Phoenix dactylifera]	gi|284433761|gb|FJ906831.1|/8e-32/Jatropha curcas vacuolar ATP synthase subunit G1 mRNA, complete cds	sp|Q9SP55|VATG_CITLI/6e-40/V-type proton ATPase subunit G OS=Citrus limon GN=VATG PE=3 SV=1	vvi:100249863/4e-42/V-type proton ATPase subunit G-like; K02152 V-type H+-transporting ATPase subunit G [EC:3.6.3.14]	NA	PTHR12713/8.7E-37/--	biological_process:GO:0015992//proton transport;cellular_component:GO:0016471//vacuolar proton-transporting V-type ATPase complex;molecular_function:GO:0016820//hydrolase activity, acting on acid anhydrides, catalyzing transmembrane movement of substances;	GO:0015992 GO:0016471 GO:0016820
CL4389.Contig7_All	7.27	68.14	-3.22847	-3.25542	-7.5278	5.16004e-14	3.09026e-12	1.90276e-12	Pr	TRUE	gi|307135913|gb|ADN33776.1|/4.3914e-90/60S ribosomal protein l9 [Cucumis melo subsp. melo]	gi|292774518|dbj|AK337710.1|/1e-92/Lotus japonicus cDNA, clone: LjFL1-077-BB02, HTC	sp|P30707|RL9_PEA/7e-88/60S ribosomal protein L9 OS=Pisum sativum GN=RPL9 PE=1 SV=1	mtr:MTR_5g068780/1e-90/60S ribosomal protein l9; K02940 large subunit ribosomal protein L9e	YNL067w/4e-49/---	PTHR11655/4.9E-109/--	biological_process:GO:0009955//adaxial/abaxial pattern specification;GO:0006412//translation;cellular_component:GO:0022625//cytosolic large ribosomal subunit;GO:0005773//vacuole;GO:0005730//nucleolus;GO:0009941//chloroplast envelope;GO:0005886//plasma membrane;molecular_function:GO:0003735//structural constituent of ribosome;GO:0019843//rRNA binding;	GO:0009955 GO:0006412 GO:0022625 GO:0005773 GO:0005730 GO:0009941 GO:0005886 GO:0003735 GO:0019843
CL5853.Contig2_All	53.53	1.5	5.15731	5.13036	7.52736	5.17755e-14	3.09809e-12	1.90758e-12	Ph	TRUE	gi|619728072|gb|AHY04213.1|/7.62131e-57/putative CBFx1 [Chorispora bungeana]	gi|525507428|ref|NM_001280575.1|/8e-14/Glycine max dehydration-responsive element-binding protein 1D-like (LOC100819565), mRNA >gi|330370709|gb|HM165475.1| Glycine max cultivar Williams C-repeat/dehydration-responsive element-binding factor CBF1-2 mRNA, complete cds	sp|Q9FJ93|DRE1D_ARATH/3e-54/Dehydration-responsive element-binding protein 1D OS=Arabidopsis thaliana GN=DREB1D PE=2 SV=1	ath:AT4G25490/1e-53/CBF1; dehydration-responsive element-binding protein 1B; K09286 EREBP-like factor	NA	NA	NA	NA
CL3569.Contig4_All	7.54	68.78	-3.18935	-3.2163	-7.52302	5.35267e-14	3.20012e-12	1.97041e-12	Pr	TRUE	gi|695025869|ref|XP_009400203.1|/3.33176e-134/PREDICTED: protein shisa-4-like [Musa acuminata subsp. malaccensis]	gi|115450410|ref|NM_001055341.1|/1e-96/Oryza sativa Japonica Group Os03g0123600 (Os03g0123600) mRNA, complete cds	sp|Q8LCL8|CYT1B_ARATH/4e-12/CYSTM1 family protein B OS=Arabidopsis thaliana GN=At3g57160 PE=3 SV=2	cre:CHLREDRAFT_205828/1e-08/WWP1; WW domain protein; K12821 pre-mRNA-processing factor 40	MT2637/4e-07/---	PTHR31152/9.3E-95/--	cellular_component:GO:0005886//plasma membrane;	GO:0005886	K13420	AT5G46330
CL4404.Contig2_All	53.97	0	6.72552	6.69857	7.52028	5.4659e-14	3.26223e-12	2.00753e-12	Ph	TRUE	gi|590677313|ref|XP_007039982.1|/3.77926e-82/Glycine-rich protein, putative isoform 1 [Theobroma cacao] &gt;gi|590677317|ref|XP_007039983.1| Glycine-rich protein, putative isoform 1 [Theobroma cacao] &gt;gi|508777227|gb|EOY24483.1| Glycine-rich protein, putative isoform 1 [Theobroma cacao] &gt;gi|508777228|gb|EOY24484.1| Glycine-rich protein, putative isoform 1 [Theobroma cacao]	gi|21209117|gb|AY106039.1|/4e-10/Zea mays PCO134632 mRNA sequence	NA	NA	NA	PTHR13105/1.3E-59/--	NA	NA
CL3195.Contig7_All	2.05	53.67	-4.71042	-4.73737	-7.52024	5.46755e-14	3.26042e-12	2.00753e-12	Pr	TRUE	gi|720083261|ref|XP_010242840.1|/3.24089e-101/PREDICTED: expansin-like A1 [Nelumbo nucifera]	gi|391414773|gb|BT056225.2|/7e-16/Zea mays full-length cDNA clone ZM_BFb0090O04 mRNA, complete cds	sp|Q9LZT4|EXLA1_ARATH/4e-85/Expansin-like A1 OS=Arabidopsis thaliana GN=EXLA1 PE=2 SV=1	NA	NA	PS50842/23.955/Expansin, family-45 endoglucanase-like domain profile.	biological_process:GO:0019953//sexual reproduction;cellular_component:GO:0016020//membrane;GO:0009505//plant-type cell wall;GO:0005576//extracellular region;	GO:0019953 GO:0016020 GO:0009505 GO:0005576	K15026	AT1G73180
CL3958.Contig2_All	54.62	0	6.95578	6.92883	7.51939	5.50331e-14	3.27894e-12	2.01894e-12	Ph	TRUE	gi|720044249|ref|XP_010269829.1|/0/PREDICTED: phospho-2-dehydro-3-deoxyheptonate aldolase 2, chloroplastic-like [Nelumbo nucifera]	gi|526117350|ref|NM_001281071.1|/2e-87/Vitis vinifera 3-deoxy-D-arabino-heptulosonate-7-phosphate synthase 03 (LOC100251487), mRNA >gi|323695612|gb|GU060640.2| Vitis vinifera 3-deoxy-D-arabino-heptulosonate-7-phosphate synthase 03 mRNA, complete cds	sp|P37216|AROG_SOLLC/0.0/Phospho-2-dehydro-3-deoxyheptonate aldolase 2, chloroplastic OS=Solanum lycopersicum PE=2 SV=1	vvi:100251487/0.0/3-deoxy-D-arabino-heptulosonate-7-phosphate synthase 03; K01626 3-deoxy-7-phosphoheptulonate synthase [EC:2.5.1.54]	PA2843/2e-157/---	PTHR21337/0.0/--	biological_process:GO:0009423//chorismate biosynthetic process;GO:0033587//shikimate biosynthetic process;GO:0009073//aromatic amino acid family biosynthetic process;cellular_component:GO:0016020//membrane;molecular_function:GO:0003849//3-deoxy-7-phosphoheptulonate synthase activity;	GO:0009423 GO:0033587 GO:0009073 GO:0016020 GO:0003849
CL65.Contig4_All	109.43	246.06	-1.169	-1.19595	-7.50977	5.92301e-14	3.51998e-12	2.16735e-12	Pr	TRUE	gi|645218539|ref|XP_008231130.1|/2.95508e-96/PREDICTED: somatic embryogenesis receptor kinase 2 [Prunus mume]	gi|160958372|emb|CU232004.1|/2e-42/Populus EST from mild drought-stressed leaves	sp|Q9XIC7|SERK2_ARATH/1e-60/Somatic embryogenesis receptor kinase 2 OS=Arabidopsis thaliana GN=SERK2 PE=1 SV=1	ath:AT1G71830/4e-60/SERK1; somatic embryogenesis receptor kinase 1; K13418 somatic embryogenesis receptor kinase 1 [EC:2.7.10.1 2.7.11.1]	ECU11g0170/3e-08/---	PF00560/0.46/Leucine Rich Repeat	biological_process:GO:0016310//phosphorylation;GO:0055114//oxidation-reduction process;molecular_function:GO:0032440//2-alkenal reductase [NAD(P)] activity;GO:0016301//kinase activity;	GO:0016310 GO:0055114 GO:0032440 GO:0016301	K12373	AT1G05590
CL3475.Contig2_All	0	65.64	-9.0954	-9.12235	-7.49057	6.85756e-14	4.05807e-12	2.49707e-12	Pr	TRUE	gi|27461096|gb|AAL61539.1|/4.11496e-24/glycine-rich protein [Lilium hybrid division VII]	NA	sp|P37703|GRP9_DAUCA/8e-21/Glycine-rich protein DC9.1 OS=Daucus carota PE=2 SV=1	cre:CHLREDRAFT_195849/7e-14/SRP35; SR protein factor; K12890 splicing factor, arginine/serine-rich 1/9	DR1616/8e-10/---	PF07172/4.1E-15/Glycine rich protein family	NA	NA
CL153.Contig2_All	0	52.65	-6.71836	-6.74531	-7.48886	6.94756e-14	4.10436e-12	2.52717e-12	Pr	TRUE	gi|672123109|ref|XP_008784906.1|/1.78976e-34/PREDICTED: uncharacterized protein LOC103703734 [Phoenix dactylifera]	NA	NA	NA	NA	NA	NA	NA
CL278.Contig13_All	54.05	159.17	-1.5582	-1.58515	-7.48312	7.25791e-14	4.28407e-12	2.63782e-12	Pr	TRUE	gi|719971604|ref|XP_010275170.1|/0/PREDICTED: cytochrome P450 CYP72A219-like [Nelumbo nucifera]	gi|164604827|dbj|AB374403.1|/2e-10/Coptis japonica var. dissecta CYP72A84 mRNA for cytochrome P450, complete cds	sp|H2DH21|C7A29_PANGI/8e-163/Cytochrome P450 CYP72A219 OS=Panax ginseng PE=2 SV=1	ath:AT2G26710/7e-116/BAS1; PHYB activation tagged suppressor 1 protein; K15639 cytochrome P450, family 734, subfamily A, polypeptide 1 (PHYB activation tagged suppressor 1) [EC:1.14.-.-]	BH0579/3e-41/---	PTHR24282:SF16/3.6E-287/--	NA	NA	K13171	AT2G29210
CL1237.Contig1_All	109.78	25.02	2.13346	2.10651	7.47484	7.72972e-14	4.54717e-12	2.79982e-12	Ph	TRUE	gi|297736022|emb|CBI24060.3|/1.31386e-34/unnamed protein product [Vitis vinifera]	gi|349731491|emb|FQ394612.1|/8e-11/Vitis vinifera clone SS0AFA1YL24	sp|Q9FPQ6|GP1_CHLRE/3e-09/Vegetative cell wall protein gp1 OS=Chlamydomonas reinhardtii GN=GP1 PE=1 SV=1	vcn:VOLCADRAFT_99471/5e-07/hypothetical protein; K01115 phospholipase D [EC:3.1.4.4]	NA	PF04570/3.1E-22/Protein of unknown function (DUF581)	NA	NA	K05283	AT4G17910
CL3558.Contig3_All	60.97	4.39	3.79581	3.76886	7.47187	7.90602e-14	4.64695e-12	2.86126e-12	Ph	TRUE	gi|586675820|ref|XP_006838450.1|/1.27016e-107/hypothetical protein AMTR_s00002p00134180 [Amborella trichopoda] &gt;gi|548840956|gb|ERN01019.1| hypothetical protein AMTR_s00002p00134180 [Amborella trichopoda]	gi|359474579|ref|XM_002281787.2|/1e-102/PREDICTED: Vitis vinifera ras-related protein RABH1b-like (LOC100242004), mRNA	sp|O80501|RAH1B_ARATH/2e-104/Ras-related protein RABH1b OS=Arabidopsis thaliana GN=RABH1B PE=1 SV=1	osa:4343293/4e-105/Os07g0496000; K07893 Ras-related protein Rab-6A	SPAC18G6.03/2e-32/---	SM00173/1.1E-32/Ras subfamily of RAS small GTPases	biological_process:GO:0007264//small GTPase mediated signal transduction;GO:0015031//protein transport;GO:0032940//secretion by cell;cellular_component:GO:0005886//plasma membrane;molecular_function:GO:0016787//hydrolase activity;GO:0005525//GTP binding;	GO:0007264 GO:0015031 GO:0032940 GO:0005886 GO:0016787 GO:0005525	K14686	AT2G26975
CL4186.Contig5_All	91.08	217.75	-1.25747	-1.28442	-7.47159	7.92318e-14	4.65312e-12	2.86506e-12	Pr	TRUE	gi|720074738|ref|XP_010279113.1|/3.86108e-155/PREDICTED: arogenate dehydrogenase 2, chloroplastic-like [Nelumbo nucifera]	gi|115468415|ref|NM_001064342.1|/3e-14/Oryza sativa Japonica Group Os06g0542200 (Os06g0542200) mRNA, complete cds	sp|Q9LMR3|TYRA2_ARATH/4e-98/Arogenate dehydrogenase 2, chloroplastic OS=Arabidopsis thaliana GN=TYRAAT2 PE=1 SV=1	pop:POPTR_583659/5e-100/AD2; arogenate dehydrogenase (EC:1.3.1.43); K15227 arogenate dehydrogenase (NADP+), plant [EC:1.3.1.78]	MK0798/4e-15/---	PTHR11811/4.4E-161/--	biological_process:GO:0006571//tyrosine biosynthetic process;GO:0055114//oxidation-reduction process;cellular_component:GO:0005739//mitochondrion;GO:0009507//chloroplast;molecular_function:GO:0000166//nucleotide binding;GO:0008977//prephenate dehydrogenase activity;GO:0004665//prephenate dehydrogenase (NADP+) activity;	GO:0006571 GO:0055114 GO:0005739 GO:0009507 GO:0000166 GO:0008977 GO:0004665	K10746	AT1G18090
CL1082.Contig2_All	0	52.26	-6.70764	-6.73459	-7.46306	8.45333e-14	4.95194e-12	3.04905e-12	Pr	TRUE	gi|695011162|ref|XP_009392287.1|/0/PREDICTED: alpha-glucan water dikinase, chloroplastic isoform X3 [Musa acuminata subsp. malaccensis]	gi|225425618|ref|XM_002270449.1|/1e-107/PREDICTED: Vitis vinifera alpha-glucan water dikinase, chloroplastic-like (LOC100246568), mRNA	sp|Q9AWA5|GWD1_SOLTU/0.0/Alpha-glucan water dikinase, chloroplastic OS=Solanum tuberosum GN=R1 PE=1 SV=2	vvi:100246568/0.0/alpha-glucan water dikinase, chloroplastic-like; K08244 alpha-glucan, water dikinase [EC:2.7.9.4]	APE0650/1e-08/---	PTHR22931:SF1/0.0/--	biological_process:GO:0016310//phosphorylation;molecular_function:GO:0005524//ATP binding;GO:0004673//protein histidine kinase activity;	GO:0016310 GO:0005524 GO:0004673
CL1889.Contig9_All	68.02	181.61	-1.41681	-1.44376	-7.46093	8.59144e-14	5.02862e-12	3.09626e-12	Pr	TRUE	gi|719967248|ref|XP_010261269.1|/0/PREDICTED: phosphatidylinositol 4-kinase gamma 7-like [Nelumbo nucifera] &gt;gi|719967251|ref|XP_010261276.1| PREDICTED: phosphatidylinositol 4-kinase gamma 7-like [Nelumbo nucifera]	gi|225455727|ref|XM_002267786.1|/2e-44/PREDICTED: Vitis vinifera probable phosphatidylinositol 4-kinase type 2-beta At1g26270-like, transcript variant 1 (LOC100242446), mRNA	sp|Q9SI52|P4KG7_ARATH/0.0/Phosphatidylinositol 4-kinase gamma 7 OS=Arabidopsis thaliana GN=PI4KG7 PE=1 SV=2	NA	NA	PTHR15245:SF11/2.2E-261/--	biological_process:GO:0016310//phosphorylation;molecular_function:GO:0016301//kinase activity;GO:0016773//phosphotransferase activity, alcohol group as acceptor;	GO:0016310 GO:0016301 GO:0016773
CL500.Contig2_All	59.49	0	8.2165	8.18955	7.45503	8.98443e-14	5.24543e-12	3.22976e-12	Ph	TRUE	gi|700199014|gb|KGN54172.1|/3.14294e-89/hypothetical protein Csa_4G291360 [Cucumis sativus]	gi|449476224|ref|XM_004154629.1|/2e-46/PREDICTED: Cucumis sativus uncharacterized LOC101232215 (LOC101232215), mRNA	sp|Q9M1G9|EXTN2_ARATH/9e-57/Extensin-2 OS=Arabidopsis thaliana GN=EXT2 PE=2 SV=1	gmx:100776781/5e-29/probable pectinesterase/pectinesterase inhibitor 25-like; K01051 pectinesterase [EC:3.1.1.11]	XF0818/1e-22/---	PR01217/1.9E-12/Proline rich extensin signature	NA	NA
CL668.Contig13_All	107.59	241.97	-1.16928	-1.19623	-7.44848	9.44237e-14	5.49898e-12	3.38587e-12	Pr	TRUE	gi|672117420|ref|XP_008781895.1|/0/PREDICTED: NADPH--cytochrome P450 reductase-like [Phoenix dactylifera]	gi|470120707|ref|XM_004296386.1|/4e-36/PREDICTED: Fragaria vesca subsp. vesca NADPH--cytochrome P450 reductase 2-like (LOC101300898), mRNA	sp|Q05001|NCPR_CATRO/0.0/NADPH--cytochrome P450 reductase OS=Catharanthus roseus GN=CPR PE=2 SV=1	vvi:100240979/0.0/NADPH--cytochrome P450 reductase-like; K00327 NADPH-ferrihemoprotein reductase [EC:1.6.2.4]	YHR042w/6e-68/---	PF00175/2.3E-11/Oxidoreductase NAD-binding domain	biological_process:GO:0009698//phenylpropanoid metabolic process;GO:0055114//oxidation-reduction process;cellular_component:GO:0005789//endoplasmic reticulum membrane;molecular_function:GO:0003958//NADPH-hemoprotein reductase activity;GO:0010181//FMN binding;GO:0005506//iron ion binding;	GO:0009698 GO:0055114 GO:0005789 GO:0003958 GO:0010181 GO:0005506
CL2733.Contig5_All	0	52	-6.70044	-6.72739	-7.4458	9.63585e-14	5.60229e-12	3.44949e-12	Pr	TRUE	gi|595849135|ref|XP_007209668.1|/1.84628e-21/hypothetical protein PRUPE_ppa012166mg [Prunus persica] &gt;gi|462405403|gb|EMJ10867.1| hypothetical protein PRUPE_ppa012166mg [Prunus persica]	NA	sp|B9IFI5|CSPLH_POPTR/2e-21/CASP-like protein POPTRDRAFT_824792 OS=Populus trichocarpa GN=POPTRDRAFT_824792 PE=2 SV=1	NA	NA	PF04535/8.9E-27/Domain of unknown function (DUF588)	NA	NA	K01658	AT1G24807
CL404.Contig1_All	0	57.03	-7.95394	-7.98089	-7.44441	9.73781e-14	5.65686e-12	3.48308e-12	Pr	TRUE	gi|672166314|ref|XP_008803083.1|/2.04741e-40/PREDICTED: acyl carrier protein 1, chloroplastic-like isoform X2 [Phoenix dactylifera]	gi|347660044|gb|BT130396.1|/1e-10/Oryza sativa clone RRlibD00639 mRNA sequence	sp|P93092|ACP1_CASGL/7e-33/Acyl carrier protein 1, chloroplastic OS=Casuarina glauca GN=ACP1 PE=2 SV=1	osa:4332854/3e-07/Os03g0352800; K03955 NADH dehydrogenase (ubiquinone) 1 alpha/beta subcomplex 1 [EC:1.6.5.3 1.6.99.3]	asr3342/9e-14/---	NA	NA	NA
CL5277.Contig1_All	61.75	0	8.59222	8.56527	7.44306	9.83818e-14	5.70091e-12	3.51021e-12	Ph	TRUE	gi|225465905|ref|XP_002266808.1|/1.076e-142/PREDICTED: myrcene synthase, chloroplastic [Vitis vinifera]	gi|498424931|emb|HE985294.1|/7e-10/Coffea arabica mRNA for linalool/myrcene synthase (tps3 gene), cultivar Catuai Red	sp|B3TPQ7|ATESY_MAGGA/1e-143/Alpha-terpineol synthase, chloroplastic OS=Magnolia grandiflora PE=1 SV=1	ath:AT3G25830/1e-117/TPS-CIN; 1,8-cineole synthase; K07385 1,8-cineole synthase [EC:4.2.3.-]	NA	PTHR31225/5.9E-181/--	biological_process:GO:0016114//terpenoid biosynthetic process;GO:0050896//response to stimulus;GO:0043693//monoterpene biosynthetic process;GO:0033383//geranyl diphosphate metabolic process;cellular_component:GO:0009570//chloroplast stroma;molecular_function:GO:0010333//terpene synthase activity;	GO:0016114 GO:0050896 GO:0043693 GO:0033383 GO:0009570 GO:0010333	K11323
CL5455.Contig3_All	52.64	0	6.71809	6.69114	7.42836	1.09953e-13	6.33458e-12	3.90038e-12	Ph	TRUE	gi|672107117|ref|XP_008794974.1|/1.31134e-94/PREDICTED: rRNA-processing protein FCF1 homolog [Phoenix dactylifera]	gi|195620861|gb|EU960143.1|/2e-48/Zea mays clone 222133 nucleolar protein involved in pre-mRNA processing mRNA, complete cds	NA	vvi:100246575/6e-93/rRNA-processing protein FCF1 homolog; K14566 U3 small nucleolar RNA-associated protein 24	YDR339c/4e-58/---	NA	NA	NA	K10577	AT3G57870
CL2603.Contig1_All	22.48	100.99	-2.1675	-2.19445	-7.42469	1.13046e-13	6.49668e-12	4.00019e-12	Pr	TRUE	gi|567870793|ref|XP_006428018.1|/1.84975e-26/hypothetical protein CICLE_v10026820mg [Citrus clementina] &gt;gi|568884050|ref|XP_006494743.1| PREDICTED: uncharacterized protein LOC102622949 [Citrus sinensis] &gt;gi|557530008|gb|ESR41258.1| hypothetical protein CICLE_v10026820mg [Citrus clementina]	gi|514821748|ref|XM_004985494.1|/4e-06/PREDICTED: Setaria italica uncharacterized LOC101770697 (LOC101770697), transcript variant X2, mRNA	NA	NA	NA	NA	biological_process:GO:0006661//phosphatidylinositol biosynthetic process;cellular_component:GO:0005886//plasma membrane;	GO:0006661 GO:0005886
CL4292.Contig2_All	51.98	0	6.4611	6.43415	7.42138	1.15906e-13	6.65005e-12	4.09462e-12	Ph	TRUE	gi|297721863|ref|NP_001173295.1|/3.68033e-30/Os03g0189900 [Oryza sativa Japonica Group] &gt;gi|255674270|dbj|BAH92023.1| Os03g0189900 [Oryza sativa Japonica Group]	gi|470127425|ref|XM_004299622.1|/3e-12/PREDICTED: Fragaria vesca subsp. vesca uncharacterized LOC101301971 (LOC101301971), mRNA	sp|P13983|EXTN_TOBAC/5e-20/Extensin OS=Nicotiana tabacum GN=HRGPNT3 PE=2 SV=1	vvi:100254912/4e-12/RNA polymerase II-associated factor 1 homolog; K15174 RNA polymerase II-associated factor 1	mlr2363/4e-09/---	PF05678/1.4E-9/VQ motif	NA	NA	K02883	AT2G47570
CL4014.Contig2_All	4.61	59.57	-3.69175	-3.7187	-7.4199	1.17212e-13	6.71393e-12	4.13396e-12	Pr	TRUE	gi|695045937|ref|XP_009410775.1|/0/PREDICTED: uncharacterized protein LOC103992690 [Musa acuminata subsp. malaccensis]	gi|116635276|emb|CT834138.1|/6e-82/Oryza sativa (indica cultivar-group) cDNA clone:OSIGCFA219K09, full insert sequence	sp|Q9LK03|PERK2_ARATH/4e-18/Proline-rich receptor-like protein kinase PERK2 OS=Arabidopsis thaliana GN=PERK2 PE=2 SV=3	pop:POPTR_751858/1e-12/PAFA901; PAF1 complex component; K15174 RNA polymerase II-associated factor 1	Rv3876/4e-11/---	PF13359/7.9E-40/DDE superfamily endonuclease	NA	NA	K11793	AT2G25740
CL4440.Contig2_All	70.69	8.16	3.11487	3.08791	7.41745	1.194e-13	6.83362e-12	4.20765e-12	Ph	TRUE	gi|460391714|ref|XP_004241464.1|/1.42239e-59/PREDICTED: uncharacterized protein LOC101243717 [Solanum lycopersicum]	gi|225314245|dbj|AK320991.1|/2e-20/Solanum lycopersicum cDNA, clone: LEFL1015DD03, HTC in leaf	NA	NA	NA	NA	NA	NA
CL334.Contig1_All	51.5	0	6.20107	6.17412	7.41521	1.21434e-13	6.94434e-12	4.27583e-12	Ph	TRUE	gi|641857338|gb|KDO76083.1|/1.72567e-54/hypothetical protein CISIN_1g002236mg [Citrus sinensis]	gi|470130744|ref|XM_004301215.1|/3e-13/PREDICTED: Fragaria vesca subsp. vesca ABC transporter A family member 8-like (LOC101297062), mRNA	sp|Q9FLT8|AB12A_ARATH/8e-50/ABC transporter A family member 12 OS=Arabidopsis thaliana GN=ABCA12 PE=3 SV=1	ppp:PHYPADRAFT_221752/7e-13/ppabca1; ATP-binding cassette transporter, subfamily A, group AOH, member 1 protein PpABCA1; K05643 ATP-binding cassette, subfamily A (ABC1), member 3	NA	PTHR19229/1.3E-45/--	NA	NA
CL5625.Contig2_All	52.89	1.86	4.82962	4.80267	7.41357	1.22946e-13	7.01929e-12	4.32197e-12	Ph	TRUE	gi|719994068|ref|XP_010254066.1|/0/PREDICTED: peroxisomal fatty acid beta-oxidation multifunctional protein AIM1 [Nelumbo nucifera]	gi|470101877|ref|XM_004287347.1|/2e-26/PREDICTED: Fragaria vesca subsp. vesca peroxisomal fatty acid beta-oxidation multifunctional protein AIM1-like (LOC101294002), mRNA	sp|Q8W1L6|MFP_ORYSJ/0.0/Peroxisomal fatty acid beta-oxidation multifunctional protein OS=Oryza sativa subsp. japonica GN=MFP PE=1 SV=2	vvi:100245687/0.0/peroxisomal fatty acid beta-oxidation multifunctional protein AIM1-like; K10527 enoyl-CoA hydratase/3-hydroxyacyl-CoA dehydrogenase [EC:4.2.1.17 1.1.1.35 1.1.1.211]	RSc1759_2/1e-69/---	PS00067/-/3-hydroxyacyl-CoA dehydrogenase signature.	biological_process:GO:0006635//fatty acid beta-oxidation;molecular_function:GO:0003729//mRNA binding;GO:0018812//3-hydroxyacyl-CoA dehydratase activity;GO:0008017//microtubule binding;GO:0000166//nucleotide binding;GO:0003857//3-hydroxyacyl-CoA dehydrogenase activity;GO:0008692//3-hydroxybutyryl-CoA epimerase activity;GO:0050662//coenzyme binding;	GO:0006635 GO:0003729 GO:0018812 GO:0008017 GO:0000166 GO:0003857 GO:0008692 GO:0050662	K03453	AT1G78560
CL3077.Contig2_All	52.39	0	6.71122	6.68427	7.41191	1.24495e-13	7.10194e-12	4.36989e-12	Ph	TRUE	gi|674919544|emb|CDY13638.1|/9.56344e-11/BnaA06g32850D [Brassica napus]	gi|470146401|ref|XM_004308767.1|/3e-08/PREDICTED: Fragaria vesca subsp. vesca uncharacterized LOC101305707 (LOC101305707), mRNA	NA	NA	NA	PTHR31066:SF1/4.3E-15/--	cellular_component:GO:0005634//nucleus;molecular_function:GO:0005515//protein binding;	GO:0005634 GO:0005515
CL3301.Contig1_All	86.31	14.6	2.56356	2.53661	7.40777	1.2844e-13	7.31499e-12	4.50404e-12	Ph	TRUE	gi|703114388|ref|XP_010100637.1|/6.01073e-98/Aconitate hydratase [Morus notabilis] &gt;gi|587894874|gb|EXB83385.1| Aconitate hydratase [Morus notabilis]	gi|359485560|ref|XM_002279224.2|/1e-64/PREDICTED: Vitis vinifera aconitate hydratase, cytoplasmic-like (LOC100256776), mRNA	sp|Q9SIB9|ACO2M_ARATH/1e-95/Aconitate hydratase 2, mitochondrial OS=Arabidopsis thaliana GN=ACO2 PE=1 SV=2	gmx:100794803/2e-96/aconitate hydratase, cytoplasmic-like; K01681 aconitate hydratase 1 [EC:4.2.1.3]	DR1720/2e-53/---	PF00694/1.2E-42/Aconitase C-terminal domain	NA	NA
CL4197.Contig2_All	59.47	4.17	3.83404	3.80709	7.40503	1.31125e-13	7.46183e-12	4.59446e-12	Ph	TRUE	gi|8886726|gb|AAF80560.1|AF192486_1/0/omega-6 fatty acid desaturase [Sesamum indicum] &gt;gi|59896214|gb|AAX11454.1| microsomal oleic acid desaturase [Sesamum indicum]	gi|183584077|gb|EU605843.1|/5e-75/Oryza sativa Indica Group isolate Ba2 mRNA sequence	sp|P48631|FD6E2_SOYBN/1e-176/Omega-6 fatty acid desaturase, endoplasmic reticulum isozyme 2 OS=Glycine max GN=FAD2-2 PE=2 SV=1	rcu:RCOM_0503360/0.0/omega-6 desaturase, endoplasmic reticulum (EC:1.14.99.33); K10256 omega-6 fatty acid desaturase (delta-12 desaturase) [EC:1.14.19.-]	all1597/1e-69/---	PTHR32100/2.3E-196/--	biological_process:GO:0055114//oxidation-reduction process;GO:0006629//lipid metabolic process;molecular_function:GO:0016717//oxidoreductase activity, acting on paired donors, with oxidation of a pair of donors resulting in the reduction of molecular oxygen to two molecules of water;	GO:0055114 GO:0006629 GO:0016717	K04123	AT1G05160
CL2333.Contig3_All	54.17	2.37	4.51454	4.48759	7.40394	1.32204e-13	7.51095e-12	4.6247e-12	Ph	TRUE	gi|720079706|ref|XP_010241753.1|/9.7195e-33/PREDICTED: uncharacterized protein At5g48480 [Nelumbo nucifera]	gi|102139842|gb|AC186748.1|/5e-06/Musa acuminata clone MA4_8L21, complete sequence	sp|Q9LV66|Y5848_ARATH/4e-12/Uncharacterized protein At5g48480 OS=Arabidopsis thaliana GN=At5g48480 PE=1 SV=1	NA	SMa2009/5e-07/---	NA	NA	NA
CL1446.Contig10_All	0	51.14	-6.64781	-6.67476	-7.39333	1.432e-13	8.08296e-12	4.97691e-12	Pr	TRUE	gi|225444663|ref|XP_002277157.1|/3.02797e-38/PREDICTED: protein TIFY 10A [Vitis vinifera]	gi|502086078|ref|XM_004488045.1|/5e-09/PREDICTED: Cicer arietinum protein TIFY 10A-like (LOC101495051), mRNA	sp|Q9LMA8|TI10A_ARATH/4e-29/Protein TIFY 10A OS=Arabidopsis thaliana GN=TIFY10A PE=1 SV=1	vvi:100254231/1e-39/protein TIFY 10A-like; K13464 jasmonate ZIM domain-containing protein	NA	SM00979/1.1E-12/--	NA	NA	K14498	AT1G10940
CL4414.Contig2_All	51.83	0	6.69572	6.66877	7.37488	1.64499e-13	9.26269e-12	5.7033e-12	Ph	TRUE	gi|586646227|ref|XP_006827970.1|/8.004e-10/hypothetical protein AMTR_s00008p00214750 [Amborella trichopoda] &gt;gi|548832605|gb|ERM95386.1| hypothetical protein AMTR_s00008p00214750 [Amborella trichopoda]	NA	NA	NA	NA	NA	NA	NA	K09667	AT3G04240
CL867.Contig10_All	82.77	13.29	2.63877	2.61182	7.37262	1.67304e-13	9.40547e-12	5.79121e-12	Ph	TRUE	gi|720008873|ref|XP_010258760.1|/4.26386e-125/PREDICTED: plasminogen activator inhibitor 1 RNA-binding protein [Nelumbo nucifera]	gi|45686104|gb|AY560385.1|/2e-12/Tagetes minuta thermoinhibition-associated THB-4 protein mRNA, partial cds	sp|Q84ZL0|FH5_ORYSJ/1e-08/Formin-like protein 5 OS=Oryza sativa subsp. japonica GN=FH5 PE=2 SV=2	vvi:100259885/7e-126/uncharacterized LOC100259885; K13199 plasminogen activator inhibitor 1 RNA-binding protein	RSc1040/6e-09/---	PF04774/3.8E-28/Hyaluronan / mRNA binding family	NA	NA
CL2656.Contig3_All	0	75.19	-10.2914	-10.3183	-7.37067	1.6977e-13	9.5364e-12	5.87183e-12	Pr	TRUE	gi|720030093|ref|XP_010265415.1|/9.9671e-98/PREDICTED: probable WRKY transcription factor 17 [Nelumbo nucifera]	gi|242385648|emb|FP098651.1|/3e-51/Phyllostachys edulis cDNA clone: bphylf056i18, full insert sequence	sp|Q9SJA8|WRK17_ARATH/6e-85/Probable WRKY transcription factor 17 OS=Arabidopsis thaliana GN=WRKY17 PE=2 SV=2	vvi:100256849/1e-24/WRKY transcription factor 22-like; K13425 WRKY transcription factor 22	DR2133/6e-06/---	PS50811/30.905/WRKY domain profile.	NA	NA	K03029	AT4G38630
CL2041.Contig12_All	138.49	284.4	-1.03814	-1.06509	-7.35533	1.90457e-13	1.06384e-11	6.55037e-12	Pr	TRUE	gi|225440928|ref|XP_002282913.1|/6.76846e-59/PREDICTED: zinc finger A20 and AN1 domain-containing stress-associated protein 4 isoform 1 [Vitis vinifera]	gi|519758277|gb|JX620493.1|/3e-35/Gossypium hirsutum clone NBRI_GE66744 microsatellite sequence	sp|Q9SJM6|SAP4_ARATH/4e-53/Zinc finger A20 and AN1 domain-containing stress-associated protein 4 OS=Arabidopsis thaliana GN=SAP4 PE=1 SV=1	bdi:100845778/2e-07/uncharacterized LOC100845778; K14325 RNA-binding protein with serine-rich domain 1	Rv3876/8e-06/---	SM00259/1.2E-8/A20-like zinc fingers	NA	NA	K05692
CL5755.Contig3_All	1.83	50.92	-4.79832	-4.82527	-7.34817	2.00943e-13	1.12062e-11	6.89997e-12	Pr	TRUE	gi|225454961|ref|XP_002280630.1|/3.03287e-137/PREDICTED: uncharacterized protein LOC100266582 [Vitis vinifera]	gi|359490108|ref|XM_002280594.2|/1e-28/PREDICTED: Vitis vinifera uncharacterized LOC100266582 (LOC100266582), mRNA	NA	NA	NA	PTHR15852:SF8/1.8E-175/--	NA	NA
CL3195.Contig4_All	50.8	0	6.37988	6.35293	7.34672	2.03124e-13	1.13187e-11	6.96927e-12	Ph	TRUE	gi|590683782|ref|XP_007041678.1|/4.92442e-51/Expansin-like protein isoform 1 [Theobroma cacao] &gt;gi|508705613|gb|EOX97509.1| Expansin-like protein isoform 1 [Theobroma cacao]	gi|391414773|gb|BT056225.2|/5e-16/Zea mays full-length cDNA clone ZM_BFb0090O04 mRNA, complete cds	sp|Q10S70|EXLA1_ORYSJ/2e-44/Expansin-like A1 OS=Oryza sativa subsp. japonica GN=EXLA1 PE=2 SV=1	NA	NA	NA	biological_process:GO:0019953//sexual reproduction;cellular_component:GO:0016020//membrane;GO:0009505//plant-type cell wall;GO:0005576//extracellular region;	GO:0019953 GO:0016020 GO:0009505 GO:0005576
CL3393.Contig3_All	58.03	3.98	3.86596	3.83901	7.33546	2.20959e-13	1.22636e-11	7.55103e-12	Ph	TRUE	gi|224105143|ref|XP_002313700.1|/3.75833e-69/hypothetical protein POPTR_0009s13910g [Populus trichocarpa] &gt;gi|118482540|gb|ABK93191.1| unknown [Populus trichocarpa] &gt;gi|118483113|gb|ABK93465.1| unknown [Populus trichocarpa] &gt;gi|222850108|gb|EEE87655.1| hypothetical protein POPTR_0009s13910g [Populus trichocarpa]	gi|238013535|gb|BT087450.1|/2e-39/Zea mays full-length cDNA clone ZM_BFb0081K19 mRNA, complete cds	NA	NA	YBR254c/3e-06/---	PF04628/4.0E-36/Sedlin, N-terminal conserved region	biological_process:GO:0006888//ER to Golgi vesicle-mediated transport;cellular_component:GO:0005622//intracellular;	GO:0006888 GO:0005622
CL396.Contig3_All	51.13	0	6.6761	6.64915	7.32823	2.33218e-13	1.29337e-11	7.96363e-12	Ph	TRUE	gi|661871257|emb|CDP21347.1|/3.42162e-180/unnamed protein product [Coffea canephora]	gi|164519399|gb|AC216450.1|/2e-21/Populus trichocarpa clone POP008-B21, complete sequence	sp|P68175|STSY_RAUSE/3e-44/Strictosidine synthase OS=Rauvolfia serpentina GN=STR1 PE=1 SV=1	gmx:100790070/2e-45/replication factor C subunit 1-like; K10754 replication factor C subunit 1	PA1293/1e-50/---	PTHR10426:SF24/9.4E-226/--	biological_process:GO:0009058//biosynthetic process;molecular_function:GO:0016844//strictosidine synthase activity;	GO:0009058 GO:0016844
CL2293.Contig3_All	51.1	0	6.67525	6.6483	7.32622	2.36738e-13	1.3108e-11	8.07098e-12	Ph	TRUE	gi|593788440|ref|XP_007157259.1|/3.13963e-54/hypothetical protein PHAVU_002G055700g [Phaseolus vulgaris] &gt;gi|561030674|gb|ESW29253.1| hypothetical protein PHAVU_002G055700g [Phaseolus vulgaris]	gi|323388580|gb|HQ858683.1|/4e-35/Zea mays clone UT1139 AP2-EREBP transcription factor mRNA, partial cds	sp|O80338|EF101_ARATH/5e-47/Ethylene-responsive transcription factor 2 OS=Arabidopsis thaliana GN=ERF2 PE=2 SV=1	ath:AT5G47220/1e-46/ERF2; ethylene-responsive transcription factor 2; K14517 ethylene-responsive transcription factor 2	NA	PS51032/24.566/AP2/ERF domain profile.	NA	NA
CL866.Contig6_All	77.86	11.55	2.75299	2.72604	7.31703	2.53512e-13	1.40034e-11	8.6223e-12	Ph	TRUE	gi|470115712|ref|XP_004294037.1|/6.03901e-46/PREDICTED: uncharacterized protein LOC101299937 [Fragaria vesca subsp. vesca]	NA	sp|Q56XJ7|Y4276_ARATH/6e-08/Uncharacterized protein At4g22758 OS=Arabidopsis thaliana GN=At4g22758 PE=2 SV=1	NA	NA	NA	biological_process:GO:0006914//autophagy;	GO:0006914
CL1924.Contig1_All	50.66	0	6.55174	6.52479	7.31397	2.59368e-13	1.43042e-11	8.80753e-12	Ph	TRUE	gi|672206934|ref|XP_008779567.1|/5.35269e-20/PREDICTED: cucumisin-like, partial [Phoenix dactylifera]	NA	NA	NA	NA	NA	biological_process:GO:0008152//metabolic process;molecular_function:GO:0008236//serine-type peptidase activity;	GO:0008152 GO:0008236
CL3156.Contig1_All	78.63	0	10.6189	10.592	7.31034	2.6647e-13	1.46843e-11	9.04153e-12	Ph	TRUE	gi|672141126|ref|XP_008794380.1|/0/PREDICTED: probable serine incorporator [Phoenix dactylifera]	gi|359483131|ref|XM_002270574.2|/1e-26/PREDICTED: Vitis vinifera probable serine incorporator-like (LOC100262087), mRNA	NA	NA	NA	PTHR10383:SF20/1.4E-240/--	cellular_component:GO:0016020//membrane;	GO:0016020	K03006	AT4G35800
CL1886.Contig4_All	120.03	256.75	-1.09697	-1.12392	-7.29974	2.88327e-13	1.58262e-11	9.74463e-12	Pr	TRUE	gi|590599983|ref|XP_007019334.1|/6.99924e-122/Phosphoenolpyruvate carboxylase family protein [Theobroma cacao] &gt;gi|508724662|gb|EOY16559.1| Phosphoenolpyruvate carboxylase family protein [Theobroma cacao]	gi|297850561|ref|XM_002893116.1|/2e-19/Arabidopsis lyrata subsp. lyrata mutase family protein, mRNA	sp|O49290|CPPM_ARATH/9e-119/Carboxyvinyl-carboxyphosphonate phosphorylmutase, chloroplastic OS=Arabidopsis thaliana GN=At1g77060 PE=2 SV=2	bdi:100841104/8e-10/isocitrate lyase-like; K01637 isocitrate lyase [EC:4.1.3.1]	all1863/2e-60/---	PS00161/-/Isocitrate lyase signature.	biological_process:GO:0008152//metabolic process;cellular_component:GO:0009570//chloroplast stroma;molecular_function:GO:0003824//catalytic activity;	GO:0008152 GO:0009570 GO:0003824	K15078	AT2G30350
CL5123.Contig5_All	0	49.5	-6.62936	-6.65631	-7.27694	3.41488e-13	1.86123e-11	1.14601e-11	Pr	TRUE	gi|720030474|ref|XP_010265527.1|/0/PREDICTED: shikimate O-hydroxycinnamoyltransferase-like [Nelumbo nucifera]	gi|554789110|dbj|AK426756.1|/3e-43/Brachypodium distachyon mRNA, clone: PL016C01-A-016_H15	sp|Q8GSM7|HST_TOBAC/0.0/Shikimate O-hydroxycinnamoyltransferase OS=Nicotiana tabacum GN=HST PE=1 SV=1	pop:POPTR_554899/0.0/HCQ7; hydroxycinnamoyl CoA shikimate/quinate hydroxycinnamoyltransferase (EC:2.3.1.133); K13065 shikimate O-hydroxycinnamoyltransferase [EC:2.3.1.133]	Rv0312/1e-06/---	PTHR31642:SF11/4.6E-207/--	biological_process:GO:0009809//lignin biosynthetic process;GO:0010252//auxin homeostasis;GO:0009963//positive regulation of flavonoid biosynthetic process;molecular_function:GO:0047205//quinate O-hydroxycinnamoyltransferase activity;GO:0047172//shikimate O-hydroxycinnamoyltransferase activity;GO:0047672//anthranilate N-benzoyltransferase activity;	GO:0009809 GO:0010252 GO:0009963 GO:0047205 GO:0047172 GO:0047672
CL3453.Contig2_All	6.05	61.49	-3.34534	-3.37229	-7.25924	3.8927e-13	2.1134e-11	1.30128e-11	Pr	TRUE	gi|720029530|ref|XP_010265246.1|/1.46301e-81/PREDICTED: allene oxide cyclase 2, chloroplastic-like [Nelumbo nucifera]	gi|554787452|dbj|AK425126.1|/5e-65/Brachypodium distachyon mRNA, clone: PL016C01-A-006_E15	sp|Q93ZC5|AOC4_ARATH/2e-64/Allene oxide cyclase 4, chloroplastic OS=Arabidopsis thaliana GN=AOC4 PE=2 SV=1	osa:4333201/9e-80/Os03g0438100; K10525 allene oxide cyclase [EC:5.3.99.6]	NA	PTHR31843:SF1/1.2E-81/--	biological_process:GO:0009620//response to fungus;GO:0009409//response to cold;GO:0009695//jasmonic acid biosynthetic process;GO:0009651//response to salt stress;GO:0009269//response to desiccation;cellular_component:GO:0009535//chloroplast thylakoid membrane;GO:0009941//chloroplast envelope;GO:0005886//plasma membrane;GO:0010319//stromule;GO:0009570//chloroplast stroma;molecular_function:GO:0046…	GO:0009620 GO:0009409 GO:0009695 GO:0009651 GO:0009269 GO:0009535 GO:0009941 GO:0005886 GO:0010319 GO:0009570 GO:0046423
CL781.Contig6_All	61.57	5.62	3.45359	3.42664	7.24385	4.36109e-13	2.35851e-11	1.4522e-11	Ph	TRUE	gi|719992197|ref|XP_010253496.1|/8.37555e-156/PREDICTED: mitogen-activated protein kinase 3-like [Nelumbo nucifera]	gi|225435178|ref|XM_002284771.1|/3e-49/PREDICTED: Vitis vinifera mitogen-activated protein kinase 3-like (LOC100263976), mRNA	sp|Q39023|MPK3_ARATH/1e-146/Mitogen-activated protein kinase 3 OS=Arabidopsis thaliana GN=MPK3 PE=1 SV=2	vvi:100263976/1e-154/mitogen-activated protein kinase 3-like; K04371 extracellular signal-regulated kinase 1/2 [EC:2.7.11.24]	YBL016w/1e-85/---	PTHR24055:SF180/2.9E-146/--	biological_process:GO:0010120//camalexin biosynthetic process;GO:0009611//response to wounding;GO:0000169//activation of MAPK activity involved in osmosensory signaling pathway;GO:0009409//response to cold;GO:2000037//regulation of stomatal complex patterning;GO:0006979//response to oxidative stress;GO:0048481//ovule development;GO:0010200//response to chitin;GO:0080136//priming of cellular respo…	GO:0010120 GO:0009611 GO:0000169 GO:0009409 GO:2000037 GO:0006979 GO:0048481 GO:0010200 GO:0080136 GO:0009617 GO:2000038 GO:0005524 GO:0004707
CL5193.Contig4_All	7.65	65.4	-3.09576	-3.12271	-7.23882	4.52598e-13	2.44389e-11	1.50477e-11	Pr	TRUE	gi|225433506|ref|XP_002266154.1|/0/PREDICTED: adenosylhomocysteinase isoform 1 [Vitis vinifera] &gt;gi|147783188|emb|CAN64242.1| hypothetical protein VITISV_022595 [Vitis vinifera]	gi|514794241|ref|XM_004972955.1|/0.0/PREDICTED: Setaria italica adenosylhomocysteinase-like (LOC101786236), mRNA	sp|P35007|SAHH_CATRO/0.0/Adenosylhomocysteinase OS=Catharanthus roseus GN=SAHH PE=1 SV=1	vvi:100253872/0.0/adenosylhomocysteinase-like; K01251 adenosylhomocysteinase [EC:3.3.1.1]	Rv3248c/4e-164/---	PF05221/1.0E-139/S-adenosyl-L-homocysteine hydrolase	biological_process:GO:0016441//posttranscriptional gene silencing;GO:0006346//methylation-dependent chromatin silencing;GO:0006730//one-carbon metabolic process;cellular_component:GO:0005886//plasma membrane;GO:0005773//vacuole;molecular_function:GO:0004013//adenosylhomocysteinase activity;GO:0000166//nucleotide binding;GO:0005507//copper ion binding;	GO:0016441 GO:0006346 GO:0006730 GO:0005886 GO:0005773 GO:0004013 GO:0000166 GO:0005507	K05310	AT2G22530
CL4549.Contig2_All	72.75	0	10.2438	10.2168	7.23823	4.54582e-13	2.4527e-11	1.5102e-11	Ph	TRUE	gi|702492317|ref|XP_010036199.1|/4.66442e-91/PREDICTED: short-chain type dehydrogenase/reductase-like isoform X2 [Eucalyptus grandis]	gi|292744340|dbj|AK336736.1|/5e-37/Lotus japonicus cDNA, clone: LjFL1-022-CA02, HTC	sp|Q08632|SDR1_PICAB/2e-77/Short-chain type dehydrogenase/reductase OS=Picea abies PE=2 SV=1	gmx:100809416/8e-92/short-chain type dehydrogenase/reductase-like; K00059 3-oxoacyl-[acyl-carrier protein] reductase [EC:1.1.1.100]	mll1981/4e-51/---	PR00081/5.9E-31/Glucose/ribitol dehydrogenase family signature	NA	NA
CL3531.Contig3_All	135.34	40.4	1.74416	1.71721	7.23798	4.55413e-13	2.45528e-11	1.51179e-11	Ph	TRUE	gi|672196918|ref|XP_008776936.1|/4.54377e-66/PREDICTED: uncharacterized protein LOC103696971 [Phoenix dactylifera]	gi|116632050|emb|CT831854.1|/4e-28/Oryza sativa (indica cultivar-group) cDNA clone:OSIGCSN082C22, full insert sequence	NA	NA	NA	NA	NA	NA	K13430	AT5G13160
CL176.Contig1_All	52.46	2.51	4.38546	4.35851	7.23664	4.5995e-13	2.47783e-11	1.52567e-11	Ph	TRUE	gi|586777581|ref|XP_006858052.1|/3.29951e-171/hypothetical protein AMTR_s00062p00036220 [Amborella trichopoda] &gt;gi|548862155|gb|ERN19519.1| hypothetical protein AMTR_s00062p00036220 [Amborella trichopoda]	gi|241986896|dbj|AK334157.1|/1e-125/Triticum aestivum cDNA, clone: WT009_A10, cultivar: Chinese Spring	sp|Q9M5A9|GPT1_ARATH/6e-162/Glucose-6-phosphate/phosphate translocator 1, chloroplastic OS=Arabidopsis thaliana GN=GPT1 PE=2 SV=1	vvi:100258996/4e-168/glucose-6-phosphate/phosphate translocator 1, chloroplastic-like; K15283 solute carrier family 35, member E1	ECU06g1290/4e-06/---	PF03151/3.4E-36/Triose-phosphate Transporter family	biological_process:GO:0006810//transport;cellular_component:GO:0016021//integral component of membrane;molecular_function:GO:0005215//transporter activity;	GO:0006810 GO:0016021 GO:0005215
CL742.Contig4_All	48.79	0	5.84298	5.81603	7.23412	4.68551e-13	2.52221e-11	1.553e-11	Ph	TRUE	gi|695070582|ref|XP_009382325.1|/2.16518e-142/PREDICTED: cytochrome P450 89A2-like [Musa acuminata subsp. malaccensis]	gi|116639429|emb|CT829590.1|/1e-11/Oryza sativa (indica cultivar-group) cDNA clone:OSIGCRA115K10, full insert sequence	sp|Q42602|C89A2_ARATH/2e-122/Cytochrome P450 89A2 OS=Arabidopsis thaliana GN=CYP89A2 PE=2 SV=2	osa:4349111/4e-129/Os10g0515200; K00517 [EC:1.14.-.-]	BH0579/3e-22/---	PTHR24298/4.5E-225/--	molecular_function:GO:0005488//binding;GO:0016491//oxidoreductase activity;	GO:0005488 GO:0016491	K14006	AT1G05520
CL163.Contig1_All	4	55.45	-3.79312	-3.82007	-7.22579	4.98183e-13	2.67141e-11	1.64486e-11	Pr	TRUE	gi|657950689|ref|XP_008349222.1|/1.75902e-87/PREDICTED: LOW QUALITY PROTEIN: uncharacterized protein LOC103412440 [Malus domestica]	gi|189011746|gb|AC226042.1|/1e-11/Musa acuminata clone BAC MA4-52N2, complete sequence	NA	NA	NA	PF07839/5.7E-32/Plant calmodulin-binding domain	NA	NA
CL5127.Contig1_All	53.5	0	7.80036	7.77341	7.2123	5.50141e-13	2.93872e-11	1.80945e-11	Ph	TRUE	gi|565348177|ref|XP_006341094.1|/1.97615e-101/PREDICTED: 1-aminocyclopropane-1-carboxylate oxidase homolog 1-like [Solanum tuberosum]	gi|502165315|ref|XM_004513466.1|/7e-06/PREDICTED: Cicer arietinum 1-aminocyclopropane-1-carboxylate oxidase homolog 1-like (LOC101512278), mRNA	sp|Q84MB3|ACCH1_ARATH/2e-95/1-aminocyclopropane-1-carboxylate oxidase homolog 1 OS=Arabidopsis thaliana GN=At1g06620 PE=2 SV=1	zma:541977/2e-71/bx6; benzoxazin6 (EC:1.14.11.-); K13229 2,4-dihydroxy-1,4-benzoxazin-3-one-glucoside dioxygenase [EC:1.14.20.2]	PA4191/1e-16/---	PS51471/15.322/Fe(2+) 2-oxoglutarate dioxygenase domain profile.	molecular_function:GO:0016491//oxidoreductase activity;	GO:0016491	K12275	AT3G20920
CL2372.Contig2_All	51.1	0	7.23164	7.20469	7.20961	5.61128e-13	2.99512e-11	1.84418e-11	Ph	TRUE	gi|694409354|ref|XP_009379316.1|/0/PREDICTED: putative formamidase C869.04 isoform X2 [Pyrus x bretschneideri]	gi|334187246|ref|NM_001204016.1|/4e-60/Arabidopsis thaliana acetamidase/formamidase family protein mRNA, complete cds	NA	vvi:100250701/0.0/formamidase-like; K01455 formamidase [EC:3.5.1.49]	SPAC869.04/5e-119/---	PF03069/8.5E-160/Acetamidase/Formamidase family	biological_process:GO:0008152//metabolic process;molecular_function:GO:0016811//hydrolase activity, acting on carbon-nitrogen (but not peptide) bonds, in linear amides;	GO:0008152 GO:0016811	K03113	AT1G54290
CL2824.Contig5_All	1.96	49.49	-4.65821	-4.68516	-7.20677	5.72936e-13	3.05347e-11	1.88011e-11	Pr	TRUE	gi|720016708|ref|XP_010261236.1|/4.60136e-40/PREDICTED: pollen-specific protein C13-like [Nelumbo nucifera]	NA	sp|P13447|LAT52_SOLLC/2e-27/Anther-specific protein LAT52 OS=Solanum lycopersicum GN=LAT52 PE=2 SV=1	vvi:100245371/3e-39/2,3-bisphosphoglycerate-dependent phosphoglycerate mutase-like; K01834 2,3-bisphosphoglycerate-dependent phosphoglycerate mutase [EC:5.4.2.1]	NA	PTHR31614:SF4/1.9E-55/--	NA	NA
CL1855.Contig7_All	0	47.52	-5.67516	-5.70211	-7.20605	5.75975e-13	3.06732e-11	1.88863e-11	Pr	TRUE	gi|720061454|ref|XP_010275172.1|/5.30569e-178/PREDICTED: benzyl alcohol O-benzoyltransferase [Nelumbo nucifera]	gi|349714415|emb|FQ391811.1|/1e-13/Vitis vinifera clone SS0AFA9YG23	sp|Q8GT20|BEBT_TOBAC/2e-177/Benzyl alcohol O-benzoyltransferase OS=Nicotiana tabacum GN=HSR201 PE=1 SV=1	osa:4350569/9e-68/Os11g0507200; K15400 omega-hydroxypalmitate O-feruloyl transferase [EC:2.3.1.188]	NA	PF02458/3.8E-117/Transferase family	molecular_function:GO:0010327//acetyl CoA:(Z)-3-hexen-1-ol acetyltransferase activity;	GO:0010327
CL1687.Contig3_All	0	57.72	-8.6875	-8.71445	-7.20152	5.95434e-13	3.16611e-11	1.94946e-11	Pr	TRUE	gi|720054225|ref|XP_010272979.1|/2.17769e-52/PREDICTED: homeobox-leucine zipper protein ATHB-6-like [Nelumbo nucifera]	gi|514816817|ref|XM_004983087.1|/9e-24/PREDICTED: Setaria italica homeobox-leucine zipper protein HOX23-like (LOC101768252), mRNA	sp|P46668|ATHB6_ARATH/1e-43/Homeobox-leucine zipper protein ATHB-6 OS=Arabidopsis thaliana GN=ATHB-6 PE=1 SV=1	ath:AT2G22430/4e-43/HB6; homeobox-leucine zipper protein ATHB-6; K09338 homeobox-leucine zipper protein	NA	SM00389/1.0E-16/Homeodomain	NA	NA
CL4611.Contig1_All	1.06	47.43	-5.48366	-5.51061	-7.1922	6.37555e-13	3.3772e-11	2.07944e-11	Pr	TRUE	gi|115442241|ref|NP_001045400.1|/1.72507e-38/Os01g0949500 [Oryza sativa Japonica Group] &gt;gi|75330810|sp|Q8RZB5.1|CML10_ORYSJ RecName: Full=Probable calcium-binding protein CML10; AltName: Full=Calmodulin-like protein 10 [Oryza sativa Japonica Group] &gt;gi|113534931|dbj|BAF07314.1| Os01g0949500 [Oryza sativa Japonica Group]	gi|514787094|ref|XM_004971193.1|/6e-14/PREDICTED: Setaria italica probable calcium-binding protein CML10-like (LOC101767626), mRNA	sp|Q8RZB5|CML10_ORYSJ/3e-40/Probable calcium-binding protein CML10 OS=Oryza sativa subsp. japonica GN=CML10 PE=2 SV=1	osa:4325762/7e-40/Os01g0949500; K13448 calcium-binding protein CML	SPAC3A12.14/1e-23/---	NA	molecular_function:GO:0046872//metal ion binding;	GO:0046872
CL4172.Contig1_All	166.33	58.7	1.50262	1.47567	7.19018	6.4708e-13	3.42505e-11	2.1089e-11	Ph	TRUE	gi|720097045|ref|XP_010247190.1|/1.41653e-132/PREDICTED: DCN1-like protein 2 isoform X1 [Nelumbo nucifera]	gi|359494684|ref|XM_002263660.2|/1e-126/PREDICTED: Vitis vinifera DCN1-like protein 2-like (LOC100245090), mRNA	NA	NA	NA	PS51229/55.213/DCUN1 domain profile.	NA	NA
CL5696.Contig4_All	52.93	2.9	4.18996	4.16301	7.18218	6.86099e-13	3.62333e-11	2.23099e-11	Ph	TRUE	gi|356541463|ref|XP_003539195.1|/7.36047e-120/PREDICTED: high affinity nitrate transporter 2.4 [Glycine max]	gi|359479359|ref|XM_002277091.2|/2e-18/PREDICTED: Vitis vinifera high affinity nitrate transporter 2.4-like (LOC100241340), mRNA	sp|O82811|NRT21_ARATH/1e-110/High-affinity nitrate transporter 2.1 OS=Arabidopsis thaliana GN=NRT2.1 PE=1 SV=1	pop:POPTR_662054/1e-90/nitrate transmembrane transporter; K02575 MFS transporter, NNP family, nitrate/nitrite transporter	RSp1223/8e-26/---	PTHR24003:SF565/1.9E-115/--	biological_process:GO:0055085//transmembrane transport;cellular_component:GO:0016021//integral component of membrane;	GO:0055085 GO:0016021	K01961	AT5G35360
CL859.Contig2_All	0	48.04	-6.58616	-6.61311	-7.17581	7.18825e-13	3.78469e-11	2.33034e-11	Pr	TRUE	gi|720054473|ref|XP_010273065.1|/0/PREDICTED: uncharacterized protein LOC104608707 [Nelumbo nucifera]	gi|470142192|ref|XM_004306751.1|/1e-49/PREDICTED: Fragaria vesca subsp. vesca uncharacterized LOC101305880 (LOC101305880), mRNA	sp|Q9ZVT9|C2GR1_ARATH/4e-13/C2 and GRAM domain-containing protein At1g03370 OS=Arabidopsis thaliana GN=At1g03370 PE=2 SV=4	NA	NA	PF00168/8.0E-18/C2 domain	NA	NA	K08874	AT2G17930
CL3265.Contig1_All	1.17	47.32	-5.33787	-5.36482	-7.17274	7.35128e-13	3.86469e-11	2.3796e-11	Pr	TRUE	gi|568828250|ref|XP_006468457.1|/3.48515e-40/PREDICTED: putative F-box protein PP2-B12-like [Citrus sinensis] &gt;gi|641858688|gb|KDO77410.1| hypothetical protein CISIN_1g045613mg [Citrus sinensis]	NA	sp|Q9C8U9|P2A04_ARATH/3e-11/Uncharacterized protein PHLOEM PROTEIN 2-LIKE A4 OS=Arabidopsis thaliana GN=PP2A4 PE=4 SV=1	NA	NA	PTHR32278:SF2/4.8E-16/--	NA	NA	K01115	AT1G52570
CL3120.Contig2_All	1.35	47.61	-5.14023	-5.16718	-7.17107	7.44118e-13	3.90312e-11	2.40326e-11	Pr	TRUE	gi|720041636|ref|XP_010268974.1|/0/PREDICTED: protein disulfide-isomerase [Nelumbo nucifera]	gi|1134967|gb|U41385.1|RCU41385/9e-28/Ricinus communis protein disulphide isomerase PDI mRNA, complete cds	sp|Q43116|PDI_RICCO/0.0/Protein disulfide-isomerase OS=Ricinus communis PE=1 SV=1	vvi:100259138/0.0/protein disulfide-isomerase-like; K09580 protein disulfide-isomerase A1 [EC:5.3.4.1]	SPAC1F5.02/6e-51/---	PF13848/7.9E-19/Thioredoxin-like domain	biological_process:GO:0034976//response to endoplasmic reticulum stress;GO:0045454//cell redox homeostasis;GO:0043067//regulation of programmed cell death;GO:0048316//seed development;GO:0009651//response to salt stress;GO:0010043//response to zinc ion;GO:0006662//glycerol ether metabolic process;GO:0046686//response to cadmium ion;GO:0009790//embryo development;cellular_component:GO:0005783//end…	GO:0034976 GO:0045454 GO:0043067 GO:0048316 GO:0009651 GO:0010043 GO:0006662 GO:0046686 GO:0009790 GO:0005783 GO:0005886 GO:0009507 GO:0000327 GO:0009579 GO:0009505 GO:0015035 GO:0004579 GO:0009055 GO:0016853	K03549	AT1G31120
CL2242.Contig5_All	0	47.94	-6.58316	-6.61011	-7.16881	7.56535e-13	3.96229e-11	2.43969e-11	Pr	TRUE	gi|720043461|ref|XP_010269565.1|/0/PREDICTED: UDP-glucuronic acid decarboxylase 2-like [Nelumbo nucifera]	gi|242383357|emb|FP097553.1|/1e-144/Phyllostachys edulis cDNA clone: bphyem207c16, full insert sequence	sp|Q9LZI2|UXS2_ARATH/0.0/UDP-glucuronic acid decarboxylase 2 OS=Arabidopsis thaliana GN=UXS2 PE=1 SV=1	cme:CME136C/2e-116/dTDP-glucose 4,6-dehydratase; K01710 dTDP-glucose 4,6-dehydratase [EC:4.2.1.46]	alr0657/5e-125/---	PTHR10366/2.2E-197/--	biological_process:GO:0042732//D-xylose metabolic process;GO:0044237//cellular metabolic process;cellular_component:GO:0005773//vacuole;GO:0000139//Golgi membrane;GO:0005886//plasma membrane;molecular_function:GO:0048040//UDP-glucuronate decarboxylase activity;GO:0000166//nucleotide binding;GO:0050662//coenzyme binding;	GO:0042732 GO:0044237 GO:0005773 GO:0000139 GO:0005886 GO:0048040 GO:0000166 GO:0050662	K08269	AT2G37840
CL5875.Contig2_All	2.56	50.65	-4.30635	-4.3333	-7.16715	7.65742e-13	4.0075e-11	2.46753e-11	Pr	TRUE	gi|255554324|ref|XP_002518202.1|/0/ammonium transporter, putative [Ricinus communis] &gt;gi|223542798|gb|EEF44335.1| ammonium transporter, putative [Ricinus communis]	gi|514714957|ref|XM_004953069.1|/1e-177/PREDICTED: Setaria italica ammonium transporter 1 member 2-like (LOC101768982), mRNA	sp|P54144|AMT11_ARATH/0.0/Ammonium transporter 1 member 1 OS=Arabidopsis thaliana GN=AMT1-1 PE=1 SV=1	pop:POPTR_565016/0.0/PtrAMT1-3; ammonium transporter; K03320 ammonium transporter, Amt family	TM0402/3e-72/---	PF00909/1.2E-134/Ammonium Transporter Family	biological_process:GO:0080181//lateral root branching;GO:0043069//negative regulation of programmed cell death;GO:0010311//lateral root formation;GO:0043090//amino acid import;GO:0010363//regulation of plant-type hypersensitive response;GO:0043269//regulation of ion transport;GO:0006862//nucleotide transport;GO:0072488//ammonium transmembrane transport;GO:0010310//regulation of hydrogen peroxide …	GO:0080181 GO:0043069 GO:0010311 GO:0043090 GO:0010363 GO:0043269 GO:0006862 GO:0072488 GO:0010310 GO:0015695 GO:0015802 GO:0006612 GO:0009862 GO:0009737 GO:0001666 GO:0051258 GO:0080167 GO:0006888 GO:0016021 GO:0005886 GO:0005634 GO:0009506 GO:0015398	K01376	AT1G47128
CL1084.Contig2_All	0	61.4	-9.26209	-9.28904	-7.16694	7.66921e-13	4.01066e-11	2.46947e-11	Pr	TRUE	gi|590597067|ref|XP_007018509.1|/5.32414e-63/Alpha/beta-Hydrolases superfamily protein [Theobroma cacao] &gt;gi|508723837|gb|EOY15734.1| Alpha/beta-Hydrolases superfamily protein [Theobroma cacao]	gi|470109355|ref|XM_004290917.1|/7e-14/PREDICTED: Fragaria vesca subsp. vesca sigma factor SigB regulation protein RsbQ-like (LOC101311241), mRNA	sp|Q9SQR3|D14_ARATH/3e-60/Probable strigolactone esterase D14 homolog OS=Arabidopsis thaliana GN=D14 PE=1 SV=1	NA	slr0440/1e-19/---	PTHR10992/5.0E-85/--	biological_process:GO:0009611//response to wounding;GO:0015824//proline transport;GO:0009805//coumarin biosynthetic process;cellular_component:GO:0005737//cytoplasm;molecular_function:GO:0052689//carboxylic ester hydrolase activity;	GO:0009611 GO:0015824 GO:0009805 GO:0005737 GO:0052689	K11293	AT3G44530
CL4410.Contig1_All	68.78	8.71	2.98124	2.95429	7.16393	7.83991e-13	4.09685e-11	2.52255e-11	Ph	TRUE	gi|719962328|ref|XP_010270015.1|/6.65042e-75/PREDICTED: cysteine-rich repeat secretory protein 60-like [Nelumbo nucifera]	gi|514802968|ref|XM_004976319.1|/2e-06/PREDICTED: Setaria italica cysteine-rich repeat secretory protein 15-like (LOC101773852), transcript variant X2, mRNA	sp|Q9ZU94|CRR12_ARATH/7e-71/Cysteine-rich repeat secretory protein 12 OS=Arabidopsis thaliana GN=CRRSP12 PE=1 SV=2	gmx:100776781/7e-10/probable pectinesterase/pectinesterase inhibitor 25-like; K01051 pectinesterase [EC:3.1.1.11]	YDL140c/7e-10/---	PS51473/18.761/Gnk2-homologous domain profile.	NA	NA	K02149	AT3G58730
CL5730.Contig2_All	49.2	1.68	4.87213	4.84518	7.16062	8.03122e-13	4.19368e-11	2.58217e-11	Ph	TRUE	gi|672119324|ref|XP_008782897.1|/2.95812e-55/PREDICTED: 60S ribosomal protein L31 [Phoenix dactylifera]	gi|313586500|gb|HM363464.1|/1e-54/Hevea brasiliensis 60S ribosomal protein L31B (RPL31B) mRNA, complete cds	sp|P46290|RL31_NICGU/2e-55/60S ribosomal protein L31 OS=Nicotiana glutinosa GN=RPL31 PE=1 SV=1	vvi:100267870/2e-55/60S ribosomal protein L31-like; K02910 large subunit ribosomal protein L31e	YLR406c/4e-30/---	PS01144/-/Ribosomal protein L31e signature.	NA	NA	K01110	AT3G19420
CL4811.Contig4_All	0	47.82	-6.57954	-6.60649	-7.1604	8.04426e-13	4.19735e-11	2.58442e-11	Pr	TRUE	gi|695072683|ref|XP_009383473.1|/1.26276e-99/PREDICTED: clavaminate synthase-like protein At3g21360 [Musa acuminata subsp. malaccensis]	NA	sp|Q9LIG0|Y3136_ARATH/2e-93/Clavaminate synthase-like protein At3g21360 OS=Arabidopsis thaliana GN=At3g21360 PE=1 SV=1	NA	NA	PTHR10696/4.4E-66/--	NA	NA
CL1269.Contig4_All	49.25	0	6.87359	6.84664	7.1567	8.26435e-13	4.30252e-11	2.64918e-11	Ph	TRUE	gi|720013644|ref|XP_010260247.1|/0/PREDICTED: MATE efflux family protein LAL5-like [Nelumbo nucifera]	gi|225461493|ref|XM_002282511.1|/9e-34/PREDICTED: Vitis vinifera MATE efflux family protein ALF5-like (LOC100241893), mRNA	sp|Q9LUH2|ALF5_ARATH/2e-164/MATE efflux family protein ALF5 OS=Arabidopsis thaliana GN=ALF5 PE=2 SV=1	vvi:100241893/0.0/MATE efflux family protein ALF5-like; K03327 multidrug resistance protein, MATE family	SPCC4B3.13/4e-67/---	PTHR11206/2.1E-290/--	biological_process:GO:0006855//drug transmembrane transport;cellular_component:GO:0016020//membrane;molecular_function:GO:0015238//drug transmembrane transporter activity;GO:0015297//antiporter activity;	GO:0006855 GO:0016020 GO:0015238 GO:0015297
CL4017.Contig3_All	2.04	49.08	-4.58849	-4.61544	-7.156	8.30674e-13	4.32137e-11	2.66079e-11	Pr	TRUE	gi|590720954|ref|XP_007051472.1|/1.87269e-53/Uncharacterized protein TCM_005083 [Theobroma cacao] &gt;gi|508703733|gb|EOX95629.1| Uncharacterized protein TCM_005083 [Theobroma cacao]	NA	sp|Q9FPQ6|GP1_CHLRE/3e-26/Vegetative cell wall protein gp1 OS=Chlamydomonas reinhardtii GN=GP1 PE=1 SV=1	bdi:100833136/4e-13/uncharacterized LOC100833136; K13095 splicing factor 1	Rv3876/5e-16/---	NA	NA	NA	K01051	AT1G02810
CL2968.Contig3_All	53.58	3.23	4.05209	4.02514	7.15576	8.32086e-13	4.32548e-11	2.66332e-11	Ph	TRUE	gi|695058757|ref|XP_009417704.1|/0/PREDICTED: betaine aldehyde dehydrogenase 2-like [Musa acuminata subsp. malaccensis]	gi|398806201|gb|JX050145.1|/2e-68/Camellia sinensis betaine-aldehyde dehydrogenase mRNA, complete cds	sp|Q9S795|BADH1_ARATH/0.0/Betaine aldehyde dehydrogenase 1, chloroplastic OS=Arabidopsis thaliana GN=ALDH10A8 PE=2 SV=1	ath:AT1G74920/0.0/ALDH10A8; betaine aldehyde dehydrogenase 1; K00130 betaine-aldehyde dehydrogenase [EC:1.2.1.8]	SA2406/2e-119/---	PF00171/6.7E-178/Aldehyde dehydrogenase family	biological_process:GO:0009414//response to water deprivation;GO:0055114//oxidation-reduction process;GO:0009737//response to abscisic acid;GO:0009651//response to salt stress;GO:0046685//response to arsenic-containing substance;cellular_component:GO:0005777//peroxisome;GO:0009516//leucoplast;GO:0005618//cell wall;GO:0005829//cytosol;GO:0009507//chloroplast;molecular_function:GO:0004028//3-chloroa…	GO:0009414 GO:0055114 GO:0009737 GO:0009651 GO:0046685 GO:0005777 GO:0009516 GO:0005618 GO:0005829 GO:0009507 GO:0004028 GO:0008802
CL3556.Contig2_All	2.5	50.32	-4.33113	-4.35808	-7.15383	8.43874e-13	4.38349e-11	2.69904e-11	Pr	TRUE	gi|720055357|ref|XP_010273357.1|/1.52975e-80/PREDICTED: wall-associated receptor kinase 2-like [Nelumbo nucifera]	NA	sp|Q9LMP1|WAK2_ARATH/1e-69/Wall-associated receptor kinase 2 OS=Arabidopsis thaliana GN=WAK2 PE=1 SV=1	osa:4333912/2e-06/Os03g0717000; K00924 [EC:2.7.1.-]	NA	PS01187/-/Calcium-binding EGF-like domain signature.	NA	NA	K02941	AT2G40010
CL281.Contig7_All	48.83	0	6.7617	6.73475	7.1469	8.87612e-13	4.60383e-11	2.83471e-11	Ph	TRUE	gi|720021689|ref|XP_010262802.1|/1.90558e-129/PREDICTED: nematode resistance protein-like HSPRO2 [Nelumbo nucifera]	gi|242386087|emb|FP098693.1|/2e-09/Phyllostachys edulis cDNA clone: bphyem202i11, full insert sequence	sp|O04203|HSPR2_ARATH/9e-100/Nematode resistance protein-like HSPRO2 OS=Arabidopsis thaliana GN=HSPRO2 PE=1 SV=1	ath:AT2G29210/2e-17/serine/arginine repetitive matrix protein 1; K13171 serine/arginine repetitive matrix protein 1	Cgl1939/2e-13/---	PF07014/6.9E-94/Hs1pro-1 protein C-terminus	NA	NA	K13096	AT3G52115
CL854.Contig2_All	0	47.55	-6.57137	-6.59832	-7.14143	9.23656e-13	4.78722e-11	2.94762e-11	Pr	TRUE	gi|695004427|ref|XP_009388624.1|/7.58818e-92/PREDICTED: osmotin-like protein [Musa acuminata subsp. malaccensis]	gi|82621250|gb|DQ277013.1|/2e-15/Ficus awkeotsang thaumatin-like protein isoform 3 mRNA, complete cds	sp|Q41350|OLP1_SOLLC/3e-89/Osmotin-like protein OS=Solanum lycopersicum PE=1 SV=1	gmx:100776781/9e-07/probable pectinesterase/pectinesterase inhibitor 25-like; K01051 pectinesterase [EC:3.1.1.11]	Cgl1939/2e-07/---	SM00205/8.8E-102/Thaumatin family	NA	NA
CL4667.Contig1_All	169.3	61.18	1.46845	1.4415	7.12822	1.01672e-12	5.24614e-11	3.23019e-11	Ph	TRUE	gi|255543046|ref|XP_002512586.1|/6.21513e-23/Hydrophobic protein LTI6A, putative [Ricinus communis] &gt;gi|223548547|gb|EEF50038.1| Hydrophobic protein LTI6A, putative [Ricinus communis]	gi|116636801|emb|CT827989.1|/1e-20/Oryza sativa (indica cultivar-group) cDNA clone:OSIGCRA130K11, full insert sequence	sp|Q8H5T6|LTI6A_ORYSJ/1e-22/Hydrophobic protein LTI6A OS=Oryza sativa subsp. japonica GN=LTI6A PE=2 SV=1	NA	PA0567/3e-11/---	NA	biological_process:GO:0009414//response to water deprivation;GO:0009409//response to cold;GO:0042538//hyperosmotic salinity response;GO:0032940//secretion by cell;GO:0009737//response to abscisic acid;cellular_component:GO:0016021//integral component of membrane;GO:0016023//cytoplasmic membrane-bounded vesicle;GO:0005886//plasma membrane;	GO:0009414 GO:0009409 GO:0042538 GO:0032940 GO:0009737 GO:0016021 GO:0016023 GO:0005886	K10755	AT1G21690
CL500.Contig7_All	713.49	460.28	0.632381	0.605431	7.10653	1.18996e-12	6.11289e-11	3.76388e-11	Ph	TRUE	gi|565398204|ref|XP_006364668.1|/0/PREDICTED: uncharacterized protein LOC102596521 isoform X4 [Solanum tuberosum]	gi|502121684|ref|XM_004497353.1|/1e-107/PREDICTED: Cicer arietinum extensin-2-like (LOC101500219), mRNA	sp|Q9M1G9|EXTN2_ARATH/0.0/Extensin-2 OS=Arabidopsis thaliana GN=EXT2 PE=2 SV=1	bdi:100841250/3e-43/DNA-directed RNA polymerase II subunit RPB1-like; K03006 DNA-directed RNA polymerase II subunit RPB1 [EC:2.7.7.6]	XF0818/1e-29/---	PR01217/1.7E-13/Proline rich extensin signature	NA	NA
CL163.Contig5_All	66.49	8.11	3.03536	3.00841	7.10573	1.19689e-12	6.13945e-11	3.78023e-11	Ph	TRUE	gi|657950689|ref|XP_008349222.1|/9.10825e-87/PREDICTED: LOW QUALITY PROTEIN: uncharacterized protein LOC103412440 [Malus domestica]	gi|189011746|gb|AC226042.1|/3e-09/Musa acuminata clone BAC MA4-52N2, complete sequence	sp|P31568|YCF2_OENPI/9e-06/Protein Ycf2 (Fragment) OS=Oenothera picensis GN=ycf2 PE=3 SV=1	NA	YLR106c/2e-06/---	SM01054/8.1E-36/Plant calmodulin-binding domain	NA	NA	K11498	AT1G18370
CL500.Contig13_All	389.58	603.36	-0.631099	-0.65805	-7.10421	1.21011e-12	6.20269e-11	3.81917e-11	Pr	TRUE	gi|700197959|gb|KGN53117.1|/3.61302e-114/hypothetical protein Csa_4G017050 [Cucumis sativus]	gi|19229|emb|X55685.1|/5e-63/Tomato extensin mRNA (clone uG-18)	sp|Q9M1G9|EXTN2_ARATH/4e-66/Extensin-2 OS=Arabidopsis thaliana GN=EXT2 PE=2 SV=1	pop:POPTR_751858/3e-31/PAFA901; PAF1 complex component; K15174 RNA polymerase II-associated factor 1	XF0818/8e-26/---	PR01217/8.8E-19/Proline rich extensin signature	NA	NA	K06694	AT2G03430
CL2776.Contig1_All	69.35	0	10.1747	10.1478	7.1038	1.21376e-12	6.21684e-11	3.82788e-11	Ph	TRUE	gi|672144521|ref|XP_008796163.1|/1.00562e-134/PREDICTED: S-formylglutathione hydrolase [Phoenix dactylifera]	gi|211906481|gb|FJ415188.1|/2e-30/Gossypium hirsutum clone Spotp13 S-formylglutathione hydrolase mRNA, complete cds	sp|Q8LAS8|SFGH_ARATH/2e-127/S-formylglutathione hydrolase OS=Arabidopsis thaliana GN=SFGH PE=1 SV=2	gmx:100786814/5e-133/S-formylglutathione hydrolase-like; K01070 S-formylglutathione hydrolase [EC:3.1.2.12]	PA3628/4e-86/---	PTHR10061/1.4E-184/--	biological_process:GO:0046294//formaldehyde catabolic process;molecular_function:GO:0018738//S-formylglutathione hydrolase activity;	GO:0046294 GO:0018738	K08341	AT1G62040
CL486.Contig1_All	58.44	0	8.92778	8.90083	7.09944	1.25265e-12	6.40192e-11	3.94184e-11	Ph	TRUE	gi|242071797|ref|XP_002451175.1|/2.03647e-26/hypothetical protein SORBIDRAFT_05g025380 [Sorghum bicolor] &gt;gi|241937018|gb|EES10163.1| hypothetical protein SORBIDRAFT_05g025380 [Sorghum bicolor]	gi|242374329|emb|FP095490.1|/3e-25/Phyllostachys edulis cDNA clone: bphyst019o06, full insert sequence	NA	NA	NA	PF06624/5.9E-23/Ribosome associated membrane protein RAMP4	NA	NA	K12619	AT1G54490
CL1605.Contig1_All	50.34	2.37	4.40875	4.3818	7.09808	1.26504e-12	6.46052e-11	3.97792e-11	Ph	TRUE	gi|565350784|ref|XP_006342342.1|/3.16138e-52/PREDICTED: pollen-specific leucine-rich repeat extensin-like protein 1-like [Solanum tuberosum]	gi|514779679|ref|XM_004969354.1|/4e-11/PREDICTED: Setaria italica actin cytoskeleton-regulatory complex protein pan1-like (LOC101762470), mRNA	sp|Q9FLQ7|FH20_ARATH/8e-18/Formin-like protein 20 OS=Arabidopsis thaliana GN=FH20 PE=2 SV=3	mtr:MTR_8g014460/1e-10/RNA polymerase II-associated factor-like protein; K15174 RNA polymerase II-associated factor 1	Rv3876/1e-11/---	PF05553/6.1E-6/Cotton fibre expressed protein	NA	NA
CL1392.Contig3_All	0	49.01	-7.30466	-7.33161	-7.09467	1.29659e-12	6.61678e-11	4.07414e-11	Pr	TRUE	gi|720040731|ref|XP_010268686.1|/3.67235e-138/PREDICTED: triosephosphate isomerase, chloroplastic-like [Nelumbo nucifera]	gi|470106996|ref|XM_004289790.1|/3e-76/PREDICTED: Fragaria vesca subsp. vesca triosephosphate isomerase, chloroplastic-like (LOC101302885), mRNA	sp|Q9SKP6|TPIC_ARATH/7e-137/Triosephosphate isomerase, chloroplastic OS=Arabidopsis thaliana GN=TIM PE=1 SV=1	vvi:100260576/4e-135/triosephosphate isomerase, chloroplastic-like; K01803 triosephosphate isomerase (TIM) [EC:5.3.1.1]	YDR050c/3e-69/---	PTHR21139:SF4/8.1E-168/--	biological_process:GO:0006642//triglyceride mobilization;GO:0019563//glycerol catabolic process;GO:0006096//glycolytic process;GO:0009658//chloroplast organization;GO:0080022//primary root development;GO:0009651//response to salt stress;GO:0032504//multicellular organism reproduction;GO:0006546//glycine catabolic process;GO:0046166//glyceraldehyde-3-phosphate biosynthetic process;GO:0006569//tryp…	GO:0006642 GO:0019563 GO:0006096 GO:0009658 GO:0080022 GO:0009651 GO:0032504 GO:0006546 GO:0046166 GO:0006569 GO:0006816 GO:0007030 GO:0019288 GO:0009684 GO:0032880 GO:0019344 GO:0019253 GO:0048046 GO:0005829 GO:0009941 GO:0005739 GO:0009579 GO:0009570 GO:0004807	K10523	AT1G01640
CL647.Contig1_All	195.82	77.99	1.32817	1.30122	7.09056	1.33573e-12	6.81155e-11	4.19406e-11	Ph	TRUE	gi|147819070|emb|CAN74125.1|/3.15021e-59/hypothetical protein VITISV_038770 [Vitis vinifera]	gi|514726115|ref|XM_004955843.1|/5e-12/PREDICTED: Setaria italica ferredoxin-3, chloroplastic-like (LOC101767380), mRNA	sp|P27788|FER3_MAIZE/5e-47/Ferredoxin-3, chloroplastic OS=Zea mays GN=FDX3 PE=2 SV=1	vvi:100251971/2e-60/ferredoxin-3, chloroplastic-like; K02639 ferredoxin	ssl0020/3e-35/---	PTHR19370:SF67/4.8E-56/--	NA	NA
CL5303.Contig5_All	48.04	0	6.77059	6.74364	7.08728	1.36775e-12	6.96462e-11	4.28831e-11	Ph	TRUE	gi|470112310|ref|XP_004292379.1|/9.12763e-102/PREDICTED: uncharacterized protein LOC101310863 [Fragaria vesca subsp. vesca]	gi|156765123|dbj|AK288508.1|/5e-28/Oryza sativa Japonica Group cDNA, clone: J090042E03, full insert sequence	sp|Q69UP6|AGO18_ORYSJ/4e-21/Protein argonaute 18 OS=Oryza sativa subsp. japonica GN=AGO18 PE=2 SV=1	bdi:100825987/8e-62/uncharacterized LOC100825987; K14525 ribonucleases P/MRP protein subunit RPP25 [EC:3.1.26.5]	XF0818/3e-13/---	PTHR13516:SF3/7.6E-120/--	NA	NA	K04345
CL4132.Contig3_All	59.12	0	9.07	9.04305	7.07811	1.46133e-12	7.40868e-11	4.56173e-11	Ph	TRUE	gi|695002042|ref|XP_009419502.1|/1.87675e-63/PREDICTED: NHP2-like protein 1 [Musa acuminata subsp. malaccensis] &gt;gi|695048730|ref|XP_009412279.1| PREDICTED: NHP2-like protein 1 [Musa acuminata subsp. malaccensis]	gi|449493621|ref|XM_004159332.1|/3e-59/PREDICTED: Cucumis sativus NHP2-like protein 1-like (LOC101222939), mRNA	sp|Q9LEY9|NHP2_ARATH/3e-17/H/ACA ribonucleoprotein complex subunit 2-like protein OS=Arabidopsis thaliana GN=At5g08180 PE=1 SV=1	vvi:100241010/6e-64/NHP2-like protein 1-like; K12845 U4/U6 small nuclear ribonucleoprotein SNU13	SPAC607.03c/1e-50/---	PR00881/1.2E-19/Ribosomal protein L7A/RS6 family signature	biological_process:GO:0042254//ribosome biogenesis;cellular_component:GO:0005840//ribosome;GO:0005730//nucleolus;molecular_function:GO:0003723//RNA binding;	GO:0042254 GO:0005840 GO:0005730 GO:0003723
CL4870.Contig2_All	53.58	0	8.21755	8.1906	7.07466	1.49816e-12	7.58434e-11	4.66989e-11	Ph	TRUE	gi|255542826|ref|XP_002512476.1|/8.65351e-69/hypothetical protein RCOM_1434200 [Ricinus communis] &gt;gi|223548437|gb|EEF49928.1| hypothetical protein RCOM_1434200 [Ricinus communis]	NA	sp|Q9LZM4|WAKLQ_ARATH/3e-36/Wall-associated receptor kinase-like 20 OS=Arabidopsis thaliana GN=WAKL20 PE=2 SV=1	NA	NA	PF13947/7.8E-12/Wall-associated receptor kinase galacturonan-binding	NA	NA
CL2348.Contig1_All	0	50.07	-7.64587	-7.67282	-7.07385	1.50696e-12	7.6234e-11	4.69394e-11	Pr	TRUE	gi|658016243|ref|XP_008343461.1|/8.03227e-34/PREDICTED: indole-3-acetic acid-induced protein ARG7-like [Malus domestica]	gi|242384901|emb|FP098301.1|/1e-09/Phyllostachys edulis cDNA clone: bphyem207d04, full insert sequence	sp|A7XQ02|MLX56_MORAL/6e-11/Mulatexin OS=Morus alba PE=1 SV=2	gmx:100806385/1e-32/auxin-induced protein 10A5-like; K14488 SAUR family protein	Rv1078/9e-06/---	NA	NA	NA	K13448	AT1G05990
CL1507.Contig4_All	8	64.11	-3.00248	-3.02943	-7.06629	1.59136e-12	8.02703e-11	4.94247e-11	Pr	TRUE	gi|720008850|ref|XP_010258752.1|/6.56888e-80/PREDICTED: protein mago nashi homolog [Nelumbo nucifera]	gi|292744453|dbj|AK336849.1|/1e-125/Lotus japonicus cDNA, clone: LjFL1-030-BA04, HTC	sp|P49030|MGN_ORYSJ/7e-77/Protein mago nashi homolog OS=Oryza sativa subsp. japonica GN=Os12g0287200 PE=2 SV=2	gmx:100305742/7e-79/uncharacterized LOC100305742; K12877 protein mago nashi	NA	PF02792/5.8E-87/Mago nashi protein	biological_process:GO:0010183//pollen tube guidance;GO:0009793//embryo development ending in seed dormancy;cellular_component:GO:0005730//nucleolus;GO:0016607//nuclear speck;GO:0035145//exon-exon junction complex;GO:0009507//chloroplast;	GO:0010183 GO:0009793 GO:0005730 GO:0016607 GO:0035145 GO:0009507	K09338	AT1G17920
CL3777.Contig2_All	58.37	0	9.05158	9.02463	7.04118	1.90614e-12	9.52522e-11	5.86494e-11	Ph	TRUE	gi|700200628|gb|KGN55761.1|/3.90683e-10/hypothetical protein Csa_3G011630 [Cucumis sativus]	NA	sp|Q56ZI2|PATL2_ARATH/2e-07/Patellin-2 OS=Arabidopsis thaliana GN=PATL2 PE=1 SV=2	ath:AT2G24990/1e-05/RIO kinase 1; K07178 RIO kinase 1 [EC:2.7.11.1]	XF1267/3e-10/---	NA	NA	NA
CL575.Contig5_All	51.87	3.16	4.0369	4.00995	7.03257	2.02766e-12	1.01035e-10	6.22103e-11	Ph	TRUE	gi|720077409|ref|XP_010241028.1|/2.12599e-120/PREDICTED: uncharacterized protein LOC104585749 [Nelumbo nucifera]	gi|470148206|ref|XM_004309613.1|/5e-19/PREDICTED: Fragaria vesca subsp. vesca uncharacterized LOC101297313, transcript variant 2 (LOC101297313), mRNA	NA	NA	Cgl2487/4e-51/---	PTHR10795/5.1E-41/--	biological_process:GO:0019295//coenzyme M biosynthetic process;GO:0010286//heat acclimation;molecular_function:GO:0043817//phosphosulfolactate synthase activity;	GO:0019295 GO:0010286 GO:0043817
CL2968.Contig1_All	1.24	45.64	-5.20189	-5.22884	-7.02941	2.07403e-12	1.03198e-10	6.35421e-11	Pr	TRUE	gi|695058757|ref|XP_009417704.1|/0/PREDICTED: betaine aldehyde dehydrogenase 2-like [Musa acuminata subsp. malaccensis]	gi|398806201|gb|JX050145.1|/1e-63/Camellia sinensis betaine-aldehyde dehydrogenase mRNA, complete cds	sp|Q9STS1|BADH2_ARATH/0.0/Betaine aldehyde dehydrogenase 2, mitochondrial OS=Arabidopsis thaliana GN=ALDH10A9 PE=2 SV=1	mtr:MTR_4g106510/0.0/Betaine-aldehyde dehydrogenase; K00130 betaine-aldehyde dehydrogenase [EC:1.2.1.8]	SA2406/4e-112/---	PF00171/8.0E-171/Aldehyde dehydrogenase family	biological_process:GO:0009414//response to water deprivation;GO:0055114//oxidation-reduction process;GO:0009737//response to abscisic acid;GO:0009651//response to salt stress;GO:0046685//response to arsenic-containing substance;cellular_component:GO:0005777//peroxisome;GO:0009516//leucoplast;GO:0005618//cell wall;GO:0005829//cytosol;GO:0009507//chloroplast;molecular_function:GO:0004028//3-chloroa…	GO:0009414 GO:0055114 GO:0009737 GO:0009651 GO:0046685 GO:0005777 GO:0009516 GO:0005618 GO:0005829 GO:0009507 GO:0004028 GO:0008802
CL1631.Contig1_All	11.71	72.43	-2.62885	-2.6558	-7.02493	2.14168e-12	1.06412e-10	6.55212e-11	Pr	TRUE	gi|720043160|ref|XP_010269471.1|/1.04805e-26/PREDICTED: glutathione S-transferase F13-like [Nelumbo nucifera]	gi|514777399|ref|XM_004968708.1|/2e-09/PREDICTED: Setaria italica probable glutathione S-transferase GSTF1-like (LOC101767877), mRNA	sp|Q9LZI9|GSTFD_ARATH/2e-22/Glutathione S-transferase F13 OS=Arabidopsis thaliana GN=GSTF13 PE=3 SV=1	vvi:100242506/7e-24/glutathione S-transferase F13-like; K00799 glutathione S-transferase [EC:2.5.1.18]	NA	NA	molecular_function:GO:0004364//glutathione transferase activity;	GO:0004364	K13425	AT4G01250
CL2220.Contig22_All	1.45	46	-4.98751	-5.01446	-7.02389	2.15769e-12	1.07055e-10	6.5917e-11	Pr	TRUE	gi|720034787|ref|XP_010266830.1|/6.80689e-25/PREDICTED: glutamic acid-rich protein-like [Nelumbo nucifera] &gt;gi|720034790|ref|XP_010266831.1| PREDICTED: glutamic acid-rich protein-like [Nelumbo nucifera]	NA	NA	NA	NA	NA	NA	NA
CL2348.Contig4_All	51.31	3.01	4.0914	4.06445	7.02292	2.17271e-12	1.07724e-10	6.63286e-11	Ph	TRUE	gi|460378503|ref|XP_004235010.1|/6.97795e-12/PREDICTED: auxin-induced protein X15-like [Solanum lycopersicum]	NA	sp|P40603|APG_BRANA/4e-07/Anther-specific proline-rich protein APG (Fragment) OS=Brassica napus GN=APG PE=2 SV=1	vvi:100267831/2e-12/auxin-induced protein 10A5-like; K14488 SAUR family protein	NA	NA	NA	NA	K13448	AT1G05990
CL1192.Contig1_All	52.94	3.59	3.8823	3.85535	7.01629	2.27832e-12	1.128e-10	6.9454e-11	Ph	TRUE	gi|672172789|ref|XP_008806500.1|/0/PREDICTED: nucleobase-ascorbate transporter 6-like [Phoenix dactylifera]	gi|514812877|ref|XM_004981171.1|/3e-40/PREDICTED: Setaria italica nucleobase-ascorbate transporter 6-like (LOC101754980), mRNA	sp|Q27GI3|NAT6_ARATH/0.0/Nucleobase-ascorbate transporter 6 OS=Arabidopsis thaliana GN=NAT6 PE=2 SV=2	pop:POPTR_570060/0.0/nucleobase ascorbate transporter; K14611 solute carrier family 23 (nucleobase transporter), member 1/2	PAB1838/2e-42/---	PTHR11119:SF3/6.1E-288/--	NA	NA	K01873	AT1G14610
CL5833.Contig2_All	2.09	47.52	-4.50696	-4.53391	-7.01538	2.29317e-12	1.13374e-10	6.98075e-11	Pr	TRUE	gi|720024351|ref|XP_010263606.1|/4.8589e-53/PREDICTED: glucose-1-phosphate adenylyltransferase large subunit 1-like [Nelumbo nucifera]	gi|359492689|ref|XM_002281187.2|/3e-31/PREDICTED: Vitis vinifera glucose-1-phosphate adenylyltransferase large subunit 2, chloroplastic/amyloplastic-like (LOC100241983), mRNA	sp|P55233|GLGL1_BETVU/2e-51/Glucose-1-phosphate adenylyltransferase large subunit, chloroplastic/amyloplastic OS=Beta vulgaris GN=AGPS1 PE=2 SV=1	vvi:100241983/3e-53/glucose-1-phosphate adenylyltransferase large subunit 2, chloroplastic/amyloplastic-like; K00975 glucose-1-phosphate adenylyltransferase [EC:2.7.7.27]	all4645/2e-33/---	PTHR22572/1.4E-56/--	biological_process:GO:0019252//starch biosynthetic process;GO:0005978//glycogen biosynthetic process;cellular_component:GO:0005829//cytosol;GO:0009507//chloroplast;molecular_function:GO:0008878//glucose-1-phosphate adenylyltransferase activity;	GO:0019252 GO:0005978 GO:0005829 GO:0009507 GO:0008878	K00671	AT5G57020
CL1732.Contig3_All	4.32	53.8	-3.6385	-3.66545	-7.01485	2.30189e-12	1.13724e-10	7.00232e-11	Pr	TRUE	gi|703118077|ref|XP_010101522.1|/1.23479e-106/hypothetical protein L484_008853 [Morus notabilis] &gt;gi|587900200|gb|EXB88534.1| hypothetical protein L484_008853 [Morus notabilis]	gi|295843814|gb|AC235732.3|/1e-59/Solanum lycopersicum chromosome 5 clone C05HBa0210G09, complete sequence	sp|Q8GZ79|TI201_ARATH/1e-102/Protein TIC 20-I, chloroplastic OS=Arabidopsis thaliana GN=TIC20-I PE=1 SV=1	NA	NA	NA	NA	NA
CL500.Contig22_All	181.21	69.88	1.37471	1.34776	7.0081	2.41584e-12	1.19101e-10	7.33336e-11	Ph	TRUE	gi|565398200|ref|XP_006364666.1|/0/PREDICTED: uncharacterized protein LOC102596521 isoform X2 [Solanum tuberosum]	gi|502121684|ref|XM_004497353.1|/2e-58/PREDICTED: Cicer arietinum extensin-2-like (LOC101500219), mRNA	sp|Q9M1G9|EXTN2_ARATH/9e-145/Extensin-2 OS=Arabidopsis thaliana GN=EXT2 PE=2 SV=1	bdi:100841250/2e-34/DNA-directed RNA polymerase II subunit RPB1-like; K03006 DNA-directed RNA polymerase II subunit RPB1 [EC:2.7.7.6]	XF0818/9e-28/---	PR01217/6.29E-17/Proline rich extensin signature	NA	NA	K03006	AT4G35800
CL1175.Contig2_All	0	45.55	-6.50938	-6.53633	-6.99874	2.58274e-12	1.27149e-10	7.82892e-11	Pr	TRUE	gi|139522572|gb|ABO77678.1|/1.37421e-18/ribulose-1,5-bisphosphate carboxylase/oxygenase large subunit [Centropogon solanifolius]	gi|37959627|gb|AY298836.1|/5e-37/Macropiper excelsum ribulose-1,5-bisphosphate carboxylase/oxygenase large subunit (rbcL) gene, partial cds; chloroplast	sp|P28438|RBL_PASQU/4e-20/Ribulose bisphosphate carboxylase large chain (Fragment) OS=Passiflora quadrangularis GN=rbcL PE=3 SV=1	osa:3131463/4e-19/rbcL, OrsajCp033; RuBisCO large subunit; K01601 ribulose-bisphosphate carboxylase large chain [EC:4.1.1.39]	alr1524/3e-16/---	NA	NA	NA	K03070	AT1G21650
CL5676.Contig2_All	46.31	0	6.53325	6.5063	6.99547	2.64375e-12	1.30061e-10	8.0082e-11	Ph	TRUE	gi|470109096|ref|XP_004290838.1|/6.65322e-47/PREDICTED: selenoprotein K-like [Fragaria vesca subsp. vesca]	gi|490262684|gb|KC862137.1|/1e-36/Saururus cernuus glycine-rich protein mRNA, partial cds	NA	NA	NA	PTHR16875:SF0/9.4E-33/--	NA	NA	K02937	AT1G80750
CL1631.Contig3_All	21.12	91.86	-2.12083	-2.14778	-6.98678	2.81259e-12	1.3788e-10	8.48967e-11	Pr	TRUE	gi|720011756|ref|XP_010259661.1|/1.6302e-73/PREDICTED: glutathione S-transferase F13 [Nelumbo nucifera]	gi|502117852|ref|XM_004495921.1|/1e-07/PREDICTED: Cicer arietinum glutathione S-transferase F13-like (LOC101499570), mRNA	sp|Q9LZI9|GSTFD_ARATH/4e-58/Glutathione S-transferase F13 OS=Arabidopsis thaliana GN=GSTF13 PE=3 SV=1	vvi:100242506/1e-68/glutathione S-transferase F13-like; K00799 glutathione S-transferase [EC:2.5.1.18]	STM0862/1e-17/---	PTHR11260:SF186/1.1E-98/--	molecular_function:GO:0016740//transferase activity;	GO:0016740	K13425	AT4G01250
CL4796.Contig2_All	0	45.3	-6.50144	-6.52839	-6.98063	2.93865e-12	1.43656e-10	8.8453e-11	Pr	TRUE	gi|159480184|ref|XP_001698164.1|/1.94851e-14/mastigoneme-like flagellar protein [Chlamydomonas reinhardtii] &gt;gi|158273662|gb|EDO99449.1| mastigoneme-like flagellar protein [Chlamydomonas reinhardtii]	NA	sp|Q84ZL0|FH5_ORYSJ/5e-14/Formin-like protein 5 OS=Oryza sativa subsp. japonica GN=FH5 PE=2 SV=2	gmx:100776781/2e-09/probable pectinesterase/pectinesterase inhibitor 25-like; K01051 pectinesterase [EC:3.1.1.11]	CC3494_1/2e-08/---	NA	NA	NA
CL163.Contig4_All	0	45.59	-6.66265	-6.6896	-6.97818	2.99038e-12	1.4598e-10	8.98841e-11	Pr	TRUE	gi|657950689|ref|XP_008349222.1|/1.37972e-87/PREDICTED: LOW QUALITY PROTEIN: uncharacterized protein LOC103412440 [Malus domestica]	gi|189011746|gb|AC226042.1|/6e-14/Musa acuminata clone BAC MA4-52N2, complete sequence	sp|P31568|YCF2_OENPI/9e-06/Protein Ycf2 (Fragment) OS=Oenothera picensis GN=ycf2 PE=3 SV=1	NA	NA	PF07839/1.4E-33/Plant calmodulin-binding domain	NA	NA	K11498	AT1G18370
CL5383.Contig6_All	51.42	3.23	3.99272	3.96577	6.97807	2.99263e-12	1.45988e-10	8.98886e-11	Ph	TRUE	gi|590636108|ref|XP_007028779.1|/2.7193e-31/Uncharacterized protein TCM_024708 [Theobroma cacao] &gt;gi|508717384|gb|EOY09281.1| Uncharacterized protein TCM_024708 [Theobroma cacao]	gi|347661494|gb|BT131847.1|/2e-22/Oryza sativa clone RRlibC00172 mRNA sequence	NA	NA	NA	NA	NA	NA	K09286	AT1G01250
CL278.Contig1_All	8.79	64.78	-2.88161	-2.90856	-6.96407	3.30584e-12	1.60816e-10	9.90192e-11	Pr	TRUE	gi|164604828|dbj|BAF98466.1|/0/cytochrome P450 [Coptis japonica var. dissecta]	gi|164604827|dbj|AB374403.1|/1e-10/Coptis japonica var. dissecta CYP72A84 mRNA for cytochrome P450, complete cds	sp|Q9LUC5|C7A15_ARATH/5e-155/Cytochrome P450 72A15 OS=Arabidopsis thaliana GN=CYP72A15 PE=2 SV=1	ath:AT2G26710/2e-111/BAS1; PHYB activation tagged suppressor 1 protein; K15639 cytochrome P450, family 734, subfamily A, polypeptide 1 (PHYB activation tagged suppressor 1) [EC:1.14.-.-]	BH0579/6e-38/---	PTHR24282:SF16/8.8E-169/--	NA	NA	K00558	AT1G69770
CL4549.Contig1_All	0	45.47	-6.72443	-6.75138	-6.95845	3.44039e-12	1.67012e-10	1.02834e-10	Pr	TRUE	gi|720065954|ref|XP_010276407.1|/4.65327e-90/PREDICTED: short-chain type dehydrogenase/reductase-like [Nelumbo nucifera]	gi|292744340|dbj|AK336736.1|/3e-35/Lotus japonicus cDNA, clone: LjFL1-022-CA02, HTC	sp|Q08632|SDR1_PICAB/4e-76/Short-chain type dehydrogenase/reductase OS=Picea abies PE=2 SV=1	mtr:MTR_087s0054/4e-91/Short-chain type dehydrogenase/reductase; K00059 3-oxoacyl-[acyl-carrier protein] reductase [EC:1.1.1.100]	mll1981/1e-49/---	NA	NA	NA
CL2829.Contig3_All	0	45.66	-6.83479	-6.86174	-6.95271	3.58329e-12	1.73828e-10	1.07031e-10	Pr	TRUE	gi|296084598|emb|CBI25619.3|/7.25989e-26/unnamed protein product [Vitis vinifera]	gi|349724683|emb|FQ388517.1|/7e-32/Vitis vinifera clone SS0AEB22YN08	sp|P51425|RL39_MAIZE/5e-24/60S ribosomal protein L39 OS=Zea mays GN=RPL39 PE=3 SV=1	vvi:100247501/4e-25/60S ribosomal protein L39-3-like; K02924 large subunit ribosomal protein L39e	SPCC663.04/1e-16/---	NA	biological_process:GO:0006412//translation;cellular_component:GO:0005840//ribosome;molecular_function:GO:0003735//structural constituent of ribosome;	GO:0006412 GO:0005840 GO:0003735	K06268	AT1G64480
CL4746.Contig1_All	50.03	2.87	4.12367	4.09672	6.95085	3.6309e-12	1.75771e-10	1.08227e-10	Ph	TRUE	gi|694997103|ref|XP_009397606.1|/1.33882e-39/PREDICTED: acyl-CoA-binding protein [Musa acuminata subsp. malaccensis]	gi|160951413|emb|CU223716.1|/3e-37/Populus EST from leave	sp|O04066|ACBP_RICCO/9e-40/Acyl-CoA-binding protein OS=Ricinus communis PE=3 SV=1	osa:4333305/1e-35/Os03g0576600; K08762 diazepam-binding inhibitor (GABA receptor modulator, acyl-CoA-binding protein)	YGR037c/5e-16/---	PS00880/-/Acyl-CoA-binding (ACB) domain signature.	biological_process:GO:0006869//lipid transport;GO:0050826//response to freezing;cellular_component:GO:0005829//cytosol;GO:0005886//plasma membrane;molecular_function:GO:0031210//phosphatidylcholine binding;GO:0000062//fatty-acyl-CoA binding;	GO:0006869 GO:0050826 GO:0005829 GO:0005886 GO:0031210 GO:0000062
CL3077.Contig10_All	0	45.34	-6.7203	-6.74725	-6.94922	3.67322e-12	1.77696e-10	1.09413e-10	Pr	TRUE	gi|674919544|emb|CDY13638.1|/1.28539e-11/BnaA06g32850D [Brassica napus]	gi|470146401|ref|XM_004308767.1|/1e-08/PREDICTED: Fragaria vesca subsp. vesca uncharacterized LOC101305707 (LOC101305707), mRNA	NA	NA	NA	PTHR31066/6.6E-15/--	cellular_component:GO:0005634//nucleus;molecular_function:GO:0005515//protein binding;	GO:0005634 GO:0005515
CL5611.Contig2_All	0	52.95	-8.56306	-8.59001	-6.94725	3.72476e-12	1.7994e-10	1.10794e-10	Pr	TRUE	gi|723732208|ref|XP_010326720.1|/6.21189e-12/PREDICTED: 40S ribosomal protein S15 [Solanum lycopersicum]	gi|206573534|gb|FJ156068.1|/8e-22/Forsythia suspensa 40S ribosomal protein S15-like protein (RPS15) mRNA, complete cds	sp|O65059|RS15_PICMA/1e-13/40S ribosomal protein S15 OS=Picea mariana GN=RPS15 PE=2 SV=1	mtr:MTR_8g105110/3e-13/40S ribosomal protein S15-like protein; K02958 small subunit ribosomal protein S15e	SPCC1393.03/5e-12/---	NA	NA	NA
CL742.Contig3_All	46.1	1.52	4.92262	4.89567	6.94258	3.84999e-12	1.85732e-10	1.1436e-10	Ph	TRUE	gi|672162319|ref|XP_008800986.1|/4.5978e-146/PREDICTED: cytochrome P450 89A2-like [Phoenix dactylifera]	gi|116639429|emb|CT829590.1|/1e-11/Oryza sativa (indica cultivar-group) cDNA clone:OSIGCRA115K10, full insert sequence	sp|Q42602|C89A2_ARATH/1e-126/Cytochrome P450 89A2 OS=Arabidopsis thaliana GN=CYP89A2 PE=2 SV=2	osa:4349111/1e-128/Os10g0515200; K00517 [EC:1.14.-.-]	BH0579/4e-21/---	PTHR24298:SF45/4.8E-231/--	molecular_function:GO:0005488//binding;GO:0016491//oxidoreductase activity;	GO:0005488 GO:0016491	K14006	AT1G05520
CL2720.Contig4_All	58.55	5.89	3.31333	3.28638	6.94151	3.87941e-12	1.86893e-10	1.15075e-10	Ph	TRUE	gi|719985155|ref|XP_010251293.1|/1.03121e-89/PREDICTED: homeobox-leucine zipper protein HAT5-like [Nelumbo nucifera] &gt;gi|719985159|ref|XP_010251294.1| PREDICTED: homeobox-leucine zipper protein HAT5-like [Nelumbo nucifera]	gi|391415735|gb|BT068921.2|/1e-51/Zea mays full-length cDNA clone ZM_BFc0009G04 mRNA, complete cds	sp|Q6YWR4|HOX16_ORYSJ/1e-72/Homeobox-leucine zipper protein HOX16 OS=Oryza sativa subsp. japonica GN=HOX16 PE=2 SV=1	ath:AT3G01470/4e-69/HB-1; homeobox-leucine zipper protein HAT5; K09338 homeobox-leucine zipper protein	ECU03g1170/1e-07/---	PF02183/8.6E-15/Homeobox associated leucine zipper	molecular_function:GO:0003677//DNA binding;	GO:0003677
CL2041.Contig9_All	2.31	47.2	-4.35282	-4.37977	-6.93686	4.00905e-12	1.92473e-10	1.18511e-10	Pr	TRUE	gi|225440928|ref|XP_002282913.1|/2.56383e-59/PREDICTED: zinc finger A20 and AN1 domain-containing stress-associated protein 4 isoform 1 [Vitis vinifera]	gi|55375986|gb|AY742294.1|/2e-30/Malus x domestica zinc finger protein-like mRNA, complete sequence	sp|Q9SJM6|SAP4_ARATH/1e-52/Zinc finger A20 and AN1 domain-containing stress-associated protein 4 OS=Arabidopsis thaliana GN=SAP4 PE=1 SV=1	gmx:100776781/3e-07/probable pectinesterase/pectinesterase inhibitor 25-like; K01051 pectinesterase [EC:3.1.1.11]	Cgl1939/1e-06/---	PF01428/1.1E-11/AN1-like Zinc finger	molecular_function:GO:0005488//binding;	GO:0005488	K05692
CL1175.Contig6_All	1.19	44.4	-5.22153	-5.24848	-6.93566	4.04328e-12	1.93983e-10	1.19441e-10	Pr	TRUE	gi|595833387|ref|XP_007206661.1|/1.05381e-07/hypothetical protein PRUPE_ppa022729mg, partial [Prunus persica] &gt;gi|462402303|gb|EMJ07860.1| hypothetical protein PRUPE_ppa022729mg, partial [Prunus persica]	gi|195600117|gb|EU947763.1|/9e-24/Zea mays clone 357748 mRNA sequence	sp|P62121|RL41_TOBAC/3e-08/60S ribosomal protein L41 OS=Nicotiana tabacum GN=RPL41 PE=3 SV=1	vvi:100852682/6e-08/uncharacterized LOC100852682; K02928 large subunit ribosomal protein L41e	NA	NA	NA	NA
CL3335.Contig3_All	47.57	2.13	4.48113	4.45418	6.92658	4.31151e-12	2.06425e-10	1.27102e-10	Ph	TRUE	gi|224140173|ref|XP_002323459.1|/1.70229e-29/DNA-binding protein S1FA3 [Populus trichocarpa] &gt;gi|222868089|gb|EEF05220.1| DNA-binding protein S1FA3 [Populus trichocarpa]	gi|549437802|gb|AC254722.3|/1e-11/Solanum lycopersicum strain Heinz 1706 chromosome 10 clone hba-53k5 map 10, complete sequence	sp|P42552|S1FA_SPIOL/4e-26/DNA-binding protein S1FA OS=Spinacia oleracea GN=S1FA PE=3 SV=1	NA	NA	PF04689/2.4E-39/DNA binding protein S1FA	biological_process:GO:0006355//regulation of transcription, DNA-templated;cellular_component:GO:0005634//nucleus;molecular_function:GO:0003677//DNA binding;	GO:0006355 GO:0005634 GO:0003677	K10848	AT5G41150
CL2561.Contig2_All	27.69	103.6	-1.90359	-1.93054	-6.92524	4.35244e-12	2.08099e-10	1.28132e-10	Pr	TRUE	gi|661889271|emb|CDP06858.1|/7.57399e-61/unnamed protein product [Coffea canephora]	gi|151420544|dbj|AK251896.1|/1e-09/Hordeum vulgare subsp. vulgare cDNA clone: FLbaf138l19, mRNA sequence	sp|Q9SJ52|YLS9_ARATH/7e-16/Protein YLS9 OS=Arabidopsis thaliana GN=YLS9 PE=2 SV=1	vcn:VOLCADRAFT_121342/2e-06/hypothetical protein; K11323 histone arginine demethylase JMJD6 [EC:1.14.11.-]	NA	PTHR31415/3.8E-86/--	NA	NA
CL1913.Contig5_All	143.79	48.31	1.57357	1.54662	6.92101	4.48428e-12	2.13963e-10	1.31743e-10	Ph	TRUE	gi|719974008|ref|XP_010243735.1|/0/PREDICTED: arogenate dehydratase/prephenate dehydratase 6, chloroplastic-like [Nelumbo nucifera]	gi|115480712|ref|NM_001070485.1|/1e-179/Oryza sativa Japonica Group Os09g0565700 (Os09g0565700) mRNA, complete cds	sp|Q9SGD6|AROD6_ARATH/2e-166/Arogenate dehydratase/prephenate dehydratase 6, chloroplastic OS=Arabidopsis thaliana GN=ADT6 PE=1 SV=1	vvi:100267022/0.0/arogenate dehydratase/prephenate dehydratase 6, chloroplastic-like; K05359 arogenate/prephenate dehydratase [EC:4.2.1.91 4.2.1.51]	DR1147/7e-46/---	PS51171/47.369/Prephenate dehydratase domain profile.	biological_process:GO:0009094//L-phenylalanine biosynthetic process;GO:0080167//response to karrikin;cellular_component:GO:0009507//chloroplast;molecular_function:GO:0004664//prephenate dehydratase activity;GO:0047769//arogenate dehydratase activity;	GO:0009094 GO:0080167 GO:0009507 GO:0004664 GO:0047769	K01051	AT1G02810
CL2347.Contig5_All	45.25	0	6.49985	6.4729	6.91938	4.53628e-12	2.16296e-10	1.33179e-10	Ph	TRUE	gi|685267089|ref|XP_009123014.1|/4.52394e-115/PREDICTED: probable calcium-binding protein CML49 [Brassica rapa]	gi|242374953|emb|FP095914.1|/2e-79/Phyllostachys edulis cDNA clone: bphyem115c15, full insert sequence	sp|Q8W4L0|CML49_ARATH/8e-112/Probable calcium-binding protein CML49 OS=Arabidopsis thaliana GN=CML49 PE=2 SV=1	vvi:100248601/1e-115/EF-hand calcium-binding protein; K13448 calcium-binding protein CML	Rv3876/4e-09/---	PS00018/-/EF-hand calcium-binding domain.	biological_process:GO:0030048//actin filament-based movement;GO:0051645//Golgi localization;GO:0010286//heat acclimation;GO:0051646//mitochondrion localization;GO:0060151//peroxisome localization;molecular_function:GO:0005509//calcium ion binding;	GO:0030048 GO:0051645 GO:0010286 GO:0051646 GO:0060151 GO:0005509
CL3232.Contig3_All	45.22	0	6.49889	6.47194	6.91721	4.60628e-12	2.19333e-10	1.3505e-10	Ph	TRUE	gi|595807479|ref|XP_007202615.1|/4.3425e-45/hypothetical protein PRUPE_ppa011847mg [Prunus persica] &gt;gi|462398146|gb|EMJ03814.1| hypothetical protein PRUPE_ppa011847mg [Prunus persica]	gi|449527184|ref|XM_004170545.1|/8e-08/PREDICTED: Cucumis sativus uncharacterized LOC101227707, transcript variant 2 (LOC101227707), mRNA	NA	ath:AT2G29210/4e-06/serine/arginine repetitive matrix protein 1; K13171 serine/arginine repetitive matrix protein 1	NA	PTHR31865/7.5E-42/--	NA	NA	K12418
CL5696.Contig6_All	58.59	6.03	3.28042	3.25347	6.91366	4.72301e-12	2.24585e-10	1.38283e-10	Ph	TRUE	gi|703157732|ref|XP_010111803.1|/0/High affinity nitrate transporter 2.4 [Morus notabilis] &gt;gi|587945361|gb|EXC31768.1| High affinity nitrate transporter 2.4 [Morus notabilis]	gi|115443758|ref|NM_001052194.1|/1e-141/Oryza sativa Japonica Group Os02g0112600 (Os02g0112600) mRNA, complete cds	sp|Q9FJH8|NRT24_ARATH/0.0/High affinity nitrate transporter 2.4 OS=Arabidopsis thaliana GN=NRT2.4 PE=2 SV=1	ppp:PHYPADRAFT_82118/0.0/NRT2;2; nitrate transporter; K02575 MFS transporter, NNP family, nitrate/nitrite transporter	RSp1223/2e-77/---	PF07690/9.5E-19/Major Facilitator Superfamily	biological_process:GO:0055085//transmembrane transport;cellular_component:GO:0016021//integral component of membrane;	GO:0055085 GO:0016021	K12347
CL981.Contig5_All	61.99	0	9.79046	9.76351	6.90688	4.95443e-12	2.34948e-10	1.44545e-10	Ph	TRUE	gi|672107994|ref|XP_008782831.1|/3.72801e-34/PREDICTED: uncharacterized protein LOC103702271 [Phoenix dactylifera]	gi|189162528|dbj|AP009751.1|/7e-09/Lotus japonicus genomic DNA, clone: LjT17E11, TM1906, complete sequence	NA	NA	NA	PF04570/1.8E-22/Protein of unknown function (DUF581)	NA	NA
CL4154.Contig3_All	0	44.29	-6.46891	-6.49586	-6.9068	4.95709e-12	2.34834e-10	1.44545e-10	Pr	TRUE	gi|702432202|ref|XP_010069146.1|/5.58096e-69/PREDICTED: methylglutaconyl-CoA hydratase, mitochondrial-like [Eucalyptus grandis] &gt;gi|629091404|gb|KCW57399.1| hypothetical protein EUGRSUZ_H00183 [Eucalyptus grandis]	gi|514747661|ref|XM_004961365.1|/2e-17/PREDICTED: Setaria italica peroxisomal bifunctional enzyme-like (LOC101753895), mRNA	sp|Q9FPQ6|GP1_CHLRE/9e-14/Vegetative cell wall protein gp1 OS=Chlamydomonas reinhardtii GN=GP1 PE=1 SV=1	gmx:100776781/1e-11/probable pectinesterase/pectinesterase inhibitor 25-like; K01051 pectinesterase [EC:3.1.1.11]	caiD/1e-09/---	PTHR11941/1.6E-65/--	biological_process:GO:0009738//abscisic acid-activated signaling pathway;GO:0009414//response to water deprivation;GO:0042538//hyperosmotic salinity response;GO:0009753//response to jasmonic acid;GO:0051788//response to misfolded protein;GO:0009723//response to ethylene;GO:0080026//response to indolebutyric acid;GO:0048767//root hair elongation;GO:0080129//proteasome core complex assembly;GO:0006…	GO:0009738 GO:0009414 GO:0042538 GO:0009753 GO:0051788 GO:0009723 GO:0080026 GO:0048767 GO:0080129 GO:0006635 GO:0080024 GO:0043161 GO:0009407 GO:0005777 GO:0004165
CL4459.Contig1_All	53.69	4.33	3.63221	3.60526	6.90012	5.19571e-12	2.45388e-10	1.51092e-10	Ph	TRUE	gi|720018273|ref|XP_010261733.1|/2.5139e-30/PREDICTED: auxin-repressed 12.5 kDa protein [Nelumbo nucifera]	gi|554783865|dbj|AK437596.1|/4e-10/Brachypodium distachyon mRNA, clone: PL016C01-A-087_D09	sp|Q05349|12KD_FRAAN/1e-10/Auxin-repressed 12.5 kDa protein OS=Fragaria ananassa PE=2 SV=1	NA	NA	PF05564/9.5E-16/Dormancy/auxin associated protein	NA	NA	K12345
CL3770.Contig4_All	16.57	81.35	-2.29557	-2.32252	-6.89779	5.28169e-12	2.49111e-10	1.53385e-10	Pr	TRUE	gi|526117497|ref|NP_001268038.1|/9.82768e-139/CBL-interacting protein kinase 08 [Vitis vinifera] &gt;gi|229609817|gb|ACQ83524.1| CBL-interacting protein kinase 08 [Vitis vinifera]	gi|405113257|gb|JX243013.1|/4e-29/Triticum aestivum CBL-interacting protein kinase 29 (CIPK29) mRNA, complete cds	sp|O22932|CIPKB_ARATH/5e-132/CBL-interacting serine/threonine-protein kinase 11 OS=Arabidopsis thaliana GN=CIPK11 PE=1 SV=1	osa:4342410/5e-101/Os07g0150700; K00924 [EC:2.7.1.-]	YBR028c/2e-33/---	PS00107/-/Protein kinases ATP-binding region signature.	biological_process:GO:0016310//phosphorylation;GO:0050896//response to stimulus;molecular_function:GO:0000166//nucleotide binding;GO:0004672//protein kinase activity;	GO:0016310 GO:0050896 GO:0000166 GO:0004672
CL3968.Contig5_All	45.62	0	6.83352	6.80657	6.89531	5.37493e-12	2.52995e-10	1.55776e-10	Ph	TRUE	gi|661877530|emb|CDP18653.1|/2.32431e-79/unnamed protein product [Coffea canephora]	gi|210140859|dbj|AK244778.1|/1e-17/Glycine max cDNA, clone: GMFL01-13-L24	sp|P93788|REMO_SOLTU/2e-16/Remorin OS=Solanum tuberosum PE=1 SV=1	vvi:100246062/7e-19/cyclin-dependent kinase G-2-like; K08818 cell division cycle 2-like [EC:2.7.11.22]	Rv3876/1e-06/---	PTHR31471:SF4/1.6E-98/--	NA	NA	K14440	AT1G48310
CL3569.Contig1_All	55.63	5.05	3.46151	3.43456	6.89201	5.50099e-12	2.5858e-10	1.59215e-10	Ph	TRUE	gi|695025869|ref|XP_009400203.1|/2.65194e-133/PREDICTED: protein shisa-4-like [Musa acuminata subsp. malaccensis]	gi|115450410|ref|NM_001055341.1|/1e-101/Oryza sativa Japonica Group Os03g0123600 (Os03g0123600) mRNA, complete cds	sp|Q8LCL8|CYT1B_ARATH/3e-12/CYSTM1 family protein B OS=Arabidopsis thaliana GN=At3g57160 PE=3 SV=2	cre:CHLREDRAFT_205828/8e-09/WWP1; WW domain protein; K12821 pre-mRNA-processing factor 40	Rv2560/1e-06/---	PTHR31152/5.1E-94/--	cellular_component:GO:0005886//plasma membrane;	GO:0005886	K15168	AT1G25540
CL4865.Contig3_All	45.95	1.74	4.72291	4.69596	6.88264	5.8752e-12	2.75057e-10	1.69361e-10	Ph	TRUE	gi|590679436|ref|XP_007040580.1|/0/Cellulose synthase like G3, putative [Theobroma cacao] &gt;gi|508777825|gb|EOY25081.1| Cellulose synthase like G3, putative [Theobroma cacao]	gi|449516566|ref|XM_004165270.1|/3e-19/PREDICTED: Cucumis sativus cellulose synthase-like protein G3-like (LOC101213462), mRNA	sp|Q0WVN5|CSLG3_ARATH/0.0/Cellulose synthase-like protein G3 OS=Arabidopsis thaliana GN=CSLG3 PE=2 SV=2	vvi:100248512/1e-107/cellulose synthase A catalytic subunit 7 [UDP-forming]-like; K10999 cellulose synthase A [EC:2.4.1.12]	alr3757/2e-18/---	PTHR13301/2.4E-48/--	molecular_function:GO:0016740//transferase activity;	GO:0016740
CL5591.Contig4_All	118.31	34.38	1.78293	1.75598	6.8737	6.25589e-12	2.92095e-10	1.79851e-10	Ph	TRUE	gi|721697114|ref|XP_003580388.2|/2.28922e-53/PREDICTED: uncharacterized protein LOC100841093 [Brachypodium distachyon]	gi|151419613|dbj|AK250965.1|/1e-94/Hordeum vulgare subsp. vulgare cDNA clone: FLbaf103p23, mRNA sequence	sp|P0CG89|H4_SOYBN/1e-53/Histone H4 OS=Glycine max PE=3 SV=1	mtr:MTR_2g096100/3e-53/Histone H4; K11254 histone H4	SPBC1105.12/1e-49/---	NA	NA	NA	K03259	AT1G29550
CL2258.Contig2_All	71.79	11.49	2.6434	2.61645	6.87286	6.29268e-12	2.93617e-10	1.80788e-10	Ph	TRUE	gi|719972198|ref|XP_010276861.1|/0/PREDICTED: transketolase, chloroplastic [Nelumbo nucifera]	gi|359490178|ref|XM_002266458.2|/0.0/PREDICTED: Vitis vinifera transketolase, chloroplastic-like (LOC100248004), mRNA	sp|Q43848|TKTC_SOLTU/0.0/Transketolase, chloroplastic OS=Solanum tuberosum PE=2 SV=1	pop:POPTR_552034/0.0/transketolase (EC:2.2.1.1); K00615 transketolase [EC:2.2.1.1]	alr3344/0.0/---	PS00801/-/Transketolase signature 1.	biological_process:GO:0008152//metabolic process;molecular_function:GO:0004802//transketolase activity;	GO:0008152 GO:0004802
CL2954.Contig1_All	0	49.63	-8.18953	-8.21648	-6.86365	6.71231e-12	3.11943e-10	1.92072e-10	Pr	TRUE	gi|698419822|ref|XP_009798837.1|/2.19485e-53/PREDICTED: glycine-rich protein 2-like [Nicotiana sylvestris]	gi|514710685|ref|XM_004952038.1|/2e-40/PREDICTED: Setaria italica glycine-rich protein 2-like (LOC101783401), mRNA	sp|P27484|GRP2_NICSY/3e-49/Glycine-rich protein 2 OS=Nicotiana sylvestris GN=GRP-2 PE=1 SV=1	zma:100857032/5e-46/uncharacterized LOC100857032; K09250 cellular nucleic acid-binding protein	cspA/2e-15/---	PR00050/2.73E-14/Cold shock protein signature	biological_process:GO:0048608//reproductive structure development;GO:0044260//cellular macromolecule metabolic process;GO:0009791//post-embryonic development;GO:0090304//nucleic acid metabolic process;cellular_component:GO:0005634//nucleus;molecular_function:GO:0043566//structure-specific DNA binding;GO:0046872//metal ion binding;	GO:0048608 GO:0044260 GO:0009791 GO:0090304 GO:0005634 GO:0043566 GO:0046872	K03006	AT4G35800
CL122.Contig9_All	4.2	51.67	-3.62087	-3.64782	-6.86245	6.76898e-12	3.14367e-10	1.93565e-10	Pr	TRUE	gi|672193272|ref|XP_008775988.1|/2.53754e-111/PREDICTED: putative disease resistance protein RGA3 [Phoenix dactylifera]	NA	sp|Q7XBQ9|RGA2_SOLBU/4e-63/Disease resistance protein RGA2 OS=Solanum bulbocastanum GN=RGA2 PE=1 SV=1	vvi:100258335/2e-68/DNA-directed RNA polymerases I, II, and III subunit RPABC1-like; K03013 DNA-directed RNA polymerases I, II, and III subunit RPABC1	alr0124_1/4e-14/---	PTHR23155:SF419/3.3E-145/--	NA	NA
CL3191.Contig3_All	45.78	1.77	4.6929	4.66595	6.86159	6.80996e-12	3.1585e-10	1.94478e-10	Ph	TRUE	gi|12311684|emb|CAC24477.1|/7.38125e-97/GTP binding protein [Cichorium intybus x Cichorium endivia]	gi|210142993|dbj|AK285775.1|/6e-67/Glycine max cDNA, clone: GMFL01-16-B18	sp|P31583|RHN1_NICPL/3e-93/Ras-related protein RHN1 OS=Nicotiana plumbaginifolia GN=RHN1 PE=2 SV=1	ath:AT5G45130/4e-85/RHA1; Ras-related protein RHA1; K07976 Rab family, other	YER031c/2e-36/---	PF00071/2.6E-59/Ras family	biological_process:GO:0007264//small GTPase mediated signal transduction;GO:0015031//protein transport;molecular_function:GO:0005525//GTP binding;	GO:0007264 GO:0015031 GO:0005525	K08272	AT4G17270
CL3304.Contig2_All	12.03	71.04	-2.56199	-2.58895	-6.8611	6.83334e-12	3.16724e-10	1.95016e-10	Pr	TRUE	gi|672124093|ref|XP_008785423.1|/0/PREDICTED: laccase-22 [Phoenix dactylifera]	gi|502095935|ref|XM_004490517.1|/3e-30/PREDICTED: Cicer arietinum laccase-4-like (LOC101494017), mRNA	sp|O80434|LAC4_ARATH/0.0/Laccase-4 OS=Arabidopsis thaliana GN=IRX12 PE=2 SV=2	aly:ARALYDRAFT_489021/1e-68/ascorbate oxidase; K00423 L-ascorbate oxidase [EC:1.10.3.3]	SPAC1F7.08/4e-40/---	PF00394/5.2E-40/Multicopper oxidase	biological_process:GO:0046274//lignin catabolic process;GO:0055114//oxidation-reduction process;GO:0009834//plant-type secondary cell wall biogenesis;cellular_component:GO:0048046//apoplast;molecular_function:GO:0052716//hydroquinone:oxygen oxidoreductase activity;GO:0005507//copper ion binding;GO:0008447//L-ascorbate oxidase activity;	GO:0046274 GO:0055114 GO:0009834 GO:0048046 GO:0052716 GO:0005507 GO:0008447	K01681	AT2G05710
CL2428.Contig1_All	0	43.51	-6.44328	-6.47023	-6.84905	7.43407e-12	3.42744e-10	2.11037e-10	Pr	TRUE	gi|590592890|ref|XP_007017407.1|/6.70641e-07/Cytochrome P450 [Theobroma cacao] &gt;gi|508722735|gb|EOY14632.1| Cytochrome P450 [Theobroma cacao]	NA	NA	NA	NA	NA	NA	NA
CL4003.Contig3_All	2.71	47.3	-4.12548	-4.15243	-6.8483	7.47328e-12	3.44324e-10	2.1201e-10	Pr	TRUE	gi|470134700|ref|XP_004303177.1|/5.97242e-34/PREDICTED: xylem serine proteinase 1-like isoform 2 [Fragaria vesca subsp. vesca]	gi|525314152|ref|NM_001279031.1|/6e-17/Cicer arietinum subtilisin-like protease-like (LOC101512261), mRNA	sp|F4JXC5|SBT54_ARATH/3e-09/Subtilisin-like protease SBT5.4 OS=Arabidopsis thaliana GN=SBT5.4 PE=1 SV=1	NA	NA	NA	biological_process:GO:0043086//negative regulation of catalytic activity;molecular_function:GO:0004252//serine-type endopeptidase activity;GO:0042802//identical protein binding;	GO:0043086 GO:0004252 GO:0042802
CL5884.Contig1_All	187.39	75.8	1.30577	1.27882	6.84337	7.73512e-12	3.56153e-10	2.19293e-10	Ph	TRUE	gi|658309710|ref|NP_001280835.1|/1.02819e-100/ADP-ribosylation factor [Malus domestica] &gt;gi|372477769|gb|AEX97079.1| ADP-ribosylation factor [Malus domestica]	gi|359487565|ref|XM_002281011.2|/1e-151/PREDICTED: Vitis vinifera ADP-ribosylation factor 2-like (LOC100242677), mRNA	sp|P51823|ARF2_ORYSJ/4e-100/ADP-ribosylation factor 2 OS=Oryza sativa subsp. japonica GN=ARF PE=2 SV=2	vvi:100242458/2e-100/ADP-ribosylation factor 2-like; K07977 Arf/Sar family, other	YDL137w/2e-81/---	PS51417/25.659/small GTPase Arf family profile.	biological_process:GO:0007264//small GTPase mediated signal transduction;cellular_component:GO:0005798//Golgi-associated vesicle;GO:0009536//plastid;GO:0005773//vacuole;molecular_function:GO:0005525//GTP binding;	GO:0007264 GO:0005798 GO:0009536 GO:0005773 GO:0005525
CL3946.Contig4_All	0	43.36	-6.43829	-6.46524	-6.83787	8.0378e-12	3.69357e-10	2.27424e-10	Pr	TRUE	gi|695055819|ref|XP_009416107.1|/3.72761e-61/PREDICTED: glycine-rich protein A3-like [Musa acuminata subsp. malaccensis] &gt;gi|695055821|ref|XP_009416108.1| PREDICTED: glycine-rich protein A3-like [Musa acuminata subsp. malaccensis] &gt;gi|695055823|ref|XP_009416110.1| PREDICTED: glycine-rich protein A3-like [Musa acuminata subsp. malaccensis]	NA	sp|P37705|GRP3_DAUCA/1e-40/Glycine-rich protein A3 OS=Daucus carota PE=2 SV=1	cre:CHLREDRAFT_196073/1e-08/nuclear pre-mRNA splicing factor, component of splicing factor 3b; K12831 splicing factor 3B subunit 4	MT2637/9e-09/---	PR00239/1.0E-6/Molluscan rhodopsin C-terminal tail signature	NA	NA	K14794	AT2G34357
CL5695.Contig4_All	5.11	53.86	-3.39782	-3.42477	-6.8372	8.07587e-12	3.70862e-10	2.2831e-10	Pr	TRUE	gi|566238423|ref|XP_006371354.1|/7.79895e-147/oxidoreductase family protein [Populus trichocarpa] &gt;gi|550317107|gb|ERP49151.1| oxidoreductase family protein [Populus trichocarpa]	gi|349725780|emb|FQ393732.1|/1e-13/Vitis vinifera clone SS0AFA24YJ01	sp|Q84V25|ENOXE_FRAAN/6e-25/2-methylene-furan-3-one reductase OS=Fragaria ananassa GN=EO PE=1 SV=1	osa:4338383/7e-53/Os05g0313500; K00344 NADPH2:quinone reductase [EC:1.6.5.5]	RSc1203/4e-62/---	PF08240/1.0E-9/Alcohol dehydrogenase GroES-like domain	biological_process:GO:0055114//oxidation-reduction process;molecular_function:GO:0000166//nucleotide binding;GO:0008270//zinc ion binding;GO:0016491//oxidoreductase activity;	GO:0055114 GO:0000166 GO:0008270 GO:0016491	K01961	AT5G35360
CL128.Contig17_All	0	43.35	-6.43796	-6.46491	-6.83713	8.07976e-12	3.70797e-10	2.2831e-10	Pr	TRUE	gi|719968400|ref|XP_010264646.1|/1.69447e-123/PREDICTED: uncharacterized protein LOC104602601 [Nelumbo nucifera]	gi|225455993|ref|XM_002276812.1|/1e-11/PREDICTED: Vitis vinifera uncharacterized LOC100242382 (LOC100242382), mRNA	NA	gmx:100790087/3e-95/uncharacterized LOC100790087; K02183 calmodulin	NA	PTHR31713/7.9E-162/--	NA	NA	K02183	AT1G66410
CL316.Contig8_All	0	42.79	-5.5395	-5.56645	-6.83412	8.25123e-12	3.78168e-10	2.32849e-10	Pr	TRUE	gi|695033431|ref|XP_009404204.1|/8.90475e-79/PREDICTED: UPF0481 protein At3g47200-like [Musa acuminata subsp. malaccensis]	NA	sp|Q9SD53|Y3720_ARATH/4e-40/UPF0481 protein At3g47200 OS=Arabidopsis thaliana GN=At3g47200 PE=2 SV=1	NA	NA	PF03140/9.3E-89/Plant protein of unknown function	NA	NA	K15692	AT1G22670
CL2389.Contig7_All	0	42.71	-5.65097	-5.67792	-6.83121	8.41988e-12	3.8539e-10	2.37296e-10	Pr	TRUE	gi|702361945|ref|XP_010060058.1|/1.34782e-18/PREDICTED: calcium-binding and coiled-coil domain-containing protein 2 [Eucalyptus grandis] &gt;gi|629101119|gb|KCW66588.1| hypothetical protein EUGRSUZ_F00380 [Eucalyptus grandis]	NA	NA	NA	NA	NA	NA	NA
CL2869.Contig2_All	0	43.25	-6.43463	-6.46158	-6.82966	8.51173e-12	3.88829e-10	2.39413e-10	Pr	TRUE	gi|720057316|ref|XP_010273939.1|/8.29247e-149/PREDICTED: mechanosensitive ion channel protein 10 [Nelumbo nucifera] &gt;gi|720057320|ref|XP_010273940.1| PREDICTED: mechanosensitive ion channel protein 10 [Nelumbo nucifera] &gt;gi|720057323|ref|XP_010273941.1| PREDICTED: mechanosensitive ion channel protein 10 [Nelumbo nucifera]	gi|449495954|ref|XM_004159947.1|/8e-07/PREDICTED: Cucumis sativus mechanosensitive ion channel protein 10-like (LOC101206752), mRNA	sp|Q9LYG9|MSL10_ARATH/6e-130/Mechanosensitive ion channel protein 10 OS=Arabidopsis thaliana GN=MSL10 PE=1 SV=1	NA	SPAC2C4.17c/5e-21/---	PF00924/1.9E-15/Mechanosensitive ion channel	NA	NA	K14424	AT1G07420
CL2055.Contig13_All	68.74	10.45	2.71765	2.6907	6.8277	8.62898e-12	3.93669e-10	2.42393e-10	Ph	TRUE	gi|719981981|ref|XP_010250290.1|/0/PREDICTED: protein TOPLESS-like isoform X4 [Nelumbo nucifera]	gi|225463555|ref|XM_002268229.1|/1e-108/PREDICTED: Vitis vinifera protein TOPLESS-like (LOC100248092), mRNA	sp|Q94AI7|TPL_ARATH/0.0/Protein TOPLESS OS=Arabidopsis thaliana GN=TPL PE=1 SV=1	ath:AT2G25420/3e-65/transducin family protein / WD-40 repeat family protein; K14558 periodic tryptophan protein 2	all0478/9e-18/---	PS50294/18.062/Trp-Asp (WD) repeats circular profile.	NA	NA	K03294
CL4313.Contig7_All	53.65	4.65	3.52828	3.50133	6.82045	9.07583e-12	4.13514e-10	2.54612e-10	Ph	TRUE	gi|719970263|ref|XP_010270865.1|/1.50319e-22/PREDICTED: leucine-rich repeat extensin-like protein 3 isoform X2 [Nelumbo nucifera]	NA	sp|Q9FPQ6|GP1_CHLRE/2e-16/Vegetative cell wall protein gp1 OS=Chlamydomonas reinhardtii GN=GP1 PE=1 SV=1	bdi:100833136/7e-12/uncharacterized LOC100833136; K13095 splicing factor 1	Rv0312/4e-07/---	PR01217/1.4E-10/Proline rich extensin signature	NA	NA	K15078	AT2G30350
CL4313.Contig14_All	65.66	0	10.3589	10.3319	6.81662	9.32056e-12	4.24387e-10	2.61307e-10	Ph	TRUE	gi|590686838|ref|XP_007042496.1|/2.88577e-80/Calcium-dependent lipid-binding family protein isoform 1 [Theobroma cacao] &gt;gi|508706431|gb|EOX98327.1| Calcium-dependent lipid-binding family protein isoform 1 [Theobroma cacao]	gi|449495645|ref|XM_004159855.1|/9e-12/PREDICTED: Cucumis sativus uncharacterized LOC101231889 (LOC101231889), mRNA	sp|P13983|EXTN_TOBAC/1e-13/Extensin OS=Nicotiana tabacum GN=HRGPNT3 PE=2 SV=1	zma:100383202/4e-11/uncharacterized LOC100383202; K13095 splicing factor 1	Rv2264c/1e-06/---	PR01217/5.3E-10/Proline rich extensin signature	NA	NA	K13095	AT3G32940
CL700.Contig8_All	64.56	8.8	2.87507	2.84812	6.81547	9.39532e-12	4.27512e-10	2.63231e-10	Ph	TRUE	gi|586759741|ref|XP_006854080.1|/1.27666e-99/hypothetical protein AMTR_s00048p00122750 [Amborella trichopoda] &gt;gi|548857749|gb|ERN15547.1| hypothetical protein AMTR_s00048p00122750 [Amborella trichopoda]	gi|225316035|dbj|AK321989.1|/4e-08/Solanum lycopersicum cDNA, clone: LEFL1032AD09, HTC in leaf	sp|Q8RY59|RCD1_ARATH/2e-71/Inactive poly [ADP-ribose] polymerase RCD1 OS=Arabidopsis thaliana GN=RCD1 PE=1 SV=1	NA	NA	PS51059/35.985/PARP catalytic domain profile.	NA	NA
CL2421.Contig1_All	49.53	139.78	-1.49678	-1.52373	-6.8129	9.56505e-12	4.34951e-10	2.67811e-10	Pr	TRUE	gi|225462624|ref|XP_002264437.1|/7.04448e-84/PREDICTED: probable glutathione S-transferase [Vitis vinifera]	gi|557952930|gb|KF527895.1|/3e-20/Larix kaempferi tau class glutathione S-transferase (GSTU7) mRNA, complete cds	sp|Q03666|GSTX4_TOBAC/1e-81/Probable glutathione S-transferase OS=Nicotiana tabacum PE=2 SV=1	gmx:547936/5e-80/glutathione transferase; K00799 glutathione S-transferase [EC:2.5.1.18]	sspA/3e-12/---	PS50404/23.698/Soluble glutathione S-transferase N-terminal domain profile.	NA	NA
CL3224.Contig1_All	46.29	2.16	4.4216	4.39465	6.81133	9.6698e-12	4.39428e-10	2.70568e-10	Ph	TRUE	gi|720088265|ref|XP_010244396.1|/3.01316e-74/PREDICTED: AP-4 complex subunit sigma [Nelumbo nucifera] &gt;gi|720088268|ref|XP_010244397.1| PREDICTED: AP-4 complex subunit sigma [Nelumbo nucifera] &gt;gi|720088272|ref|XP_010244398.1| PREDICTED: AP-4 complex subunit sigma [Nelumbo nucifera]	gi|514795671|ref|XM_004973301.1|/4e-73/PREDICTED: Setaria italica AP-4 complex subunit sigma-like (LOC101771395), mRNA	sp|O82201|AP4S_ARATH/1e-72/AP-4 complex subunit sigma OS=Arabidopsis thaliana GN=At2g19790 PE=2 SV=1	gmx:100306047/1e-74/uncharacterized LOC100306047; K12403 AP-4 complex subunit sigma-1	SPAP27G11.06c/4e-35/---	PTHR11753/2.0E-89/--	biological_process:GO:0015031//protein transport;molecular_function:GO:0008565//protein transporter activity;	GO:0015031 GO:0008565	K06269	AT1G64040
CL689.Contig2_All	54.85	0	9.09935	9.0724	6.80514	1.00953e-11	4.57869e-10	2.81923e-10	Ph	TRUE	gi|672190938|ref|XP_008775382.1|/2.66981e-81/PREDICTED: pre-mRNA-splicing factor SPF27 homolog [Phoenix dactylifera]	NA	sp|Q949S9|SPF27_ARATH/1e-68/Pre-mRNA-splicing factor SPF27 homolog OS=Arabidopsis thaliana GN=MOS4 PE=1 SV=1	vvi:100254130/2e-79/pre-mRNA-splicing factor SPF27 homolog-like; K12861 pre-mRNA-splicing factor SPF27	NA	PF05700/1.4E-69/Breast carcinoma amplified sequence 2 (BCAS2)	biological_process:GO:0007165//signal transduction;GO:0002218//activation of innate immune response;GO:0051707//response to other organism;cellular_component:GO:0005634//nucleus;	GO:0007165 GO:0002218 GO:0051707 GO:0005634	K13106	AT1G31870
CL2824.Contig2_All	43.51	0	6.35921	6.33226	6.80137	1.03629e-11	4.6909e-10	2.88832e-10	Ph	TRUE	gi|720016708|ref|XP_010261236.1|/1.74882e-40/PREDICTED: pollen-specific protein C13-like [Nelumbo nucifera]	NA	sp|P13447|LAT52_SOLLC/4e-28/Anther-specific protein LAT52 OS=Solanum lycopersicum GN=LAT52 PE=2 SV=1	vvi:100245371/1e-39/2,3-bisphosphoglycerate-dependent phosphoglycerate mutase-like; K01834 2,3-bisphosphoglycerate-dependent phosphoglycerate mutase [EC:5.4.2.1]	NA	PF01190/5.6E-20/Pollen proteins Ole e I like	NA	NA
CL712.Contig4_All	43.46	1.13	5.26529	5.23834	6.79686	1.06927e-11	4.83392e-10	2.97638e-10	Ph	TRUE	gi|255543162|ref|XP_002512644.1|/1.64952e-23/conserved hypothetical protein [Ricinus communis] &gt;gi|223548605|gb|EEF50096.1| conserved hypothetical protein [Ricinus communis]	NA	sp|Q93ZM9|TIF9_ARATH/7e-24/Protein TIFY 9 OS=Arabidopsis thaliana GN=TIFY9 PE=1 SV=1	vvi:100262641/9e-24/protein TIFY 9-like; K13464 jasmonate ZIM domain-containing protein	NA	PF06200/1.5E-7/tify domain	biological_process:GO:0009751//response to salicylic acid;GO:0009611//response to wounding;GO:0009733//response to auxin;GO:0010112//regulation of systemic acquired resistance;GO:2000022//regulation of jasmonic acid mediated signaling pathway;cellular_component:GO:0005634//nucleus;molecular_function:GO:0042803//protein homodimerization activity;	GO:0009751 GO:0009611 GO:0009733 GO:0010112 GO:2000022 GO:0005634 GO:0042803
CL2824.Contig4_All	0	56.41	-9.46174	-9.48869	-6.77857	1.21371e-11	5.46207e-10	3.36315e-10	Pr	TRUE	gi|657942445|ref|XP_008376286.1|/3.61177e-40/PREDICTED: pollen-specific protein C13-like [Malus domestica] &gt;gi|658015962|ref|XP_008343323.1| PREDICTED: pollen-specific protein C13-like [Malus domestica] &gt;gi|658036768|ref|XP_008353938.1| PREDICTED: pollen-specific protein C13-like [Malus domestica] &gt;gi|694387834|ref|XP_009369651.1| PREDICTED: pollen-specific protein C13-like [Pyrus x bret…	NA	sp|P13447|LAT52_SOLLC/9e-28/Anther-specific protein LAT52 OS=Solanum lycopersicum GN=LAT52 PE=2 SV=1	vvi:100245371/1e-38/2,3-bisphosphoglycerate-dependent phosphoglycerate mutase-like; K01834 2,3-bisphosphoglycerate-dependent phosphoglycerate mutase [EC:5.4.2.1]	NA	PF01190/9.3E-20/Pollen proteins Ole e I like	NA	NA
CL156.Contig3_All	373.66	206.36	0.856563	0.829613	6.77725	1.22487e-11	5.50874e-10	3.39189e-10	Ph	TRUE	gi|720037668|ref|XP_010267745.1|/0/PREDICTED: pectinesterase [Nelumbo nucifera]	gi|449479422|ref|XM_004155547.1|/2e-34/PREDICTED: Cucumis sativus pectinesterase/pectinesterase inhibitor-like (LOC101216377), mRNA	sp|Q1JPL7|PME18_ARATH/5e-166/Pectinesterase/pectinesterase inhibitor 18 OS=Arabidopsis thaliana GN=PME18 PE=1 SV=3	pop:POPTR_822767/0.0/pectinesterase family protein (EC:3.1.1.11); K01051 pectinesterase [EC:3.1.1.11]	CAC3373/7e-40/---	PS00503/-/Pectinesterase signature 2.	biological_process:GO:0008152//metabolic process;cellular_component:GO:0071944//cell periphery;molecular_function:GO:0016788//hydrolase activity, acting on ester bonds;	GO:0008152 GO:0071944 GO:0016788
CL3133.Contig4_All	9.14	63.3	-2.79194	-2.81889	-6.7763	1.23293e-11	5.54141e-10	3.412e-10	Pr	TRUE	gi|502117112|ref|XP_004495708.1|/0/PREDICTED: 26S protease regulatory subunit 6A homolog [Cicer arietinum]	gi|449454064|ref|XM_004144728.1|/0.0/PREDICTED: Cucumis sativus 26S protease regulatory subunit 6A homolog A-like (LOC101210367), mRNA	sp|P54776|PRS6A_SOLLC/0.0/26S protease regulatory subunit 6A homolog OS=Solanum lycopersicum GN=TBP1 PE=2 SV=1	mtr:MTR_1g083330/0.0/26S protease regulatory subunit 6A-like protein; K03065 26S proteasome regulatory subunit T5	YOR117w/2e-168/---	PS00674/-/AAA-protein family signature.	biological_process:GO:0006508//proteolysis;GO:0030163//protein catabolic process;cellular_component:GO:0005737//cytoplasm;molecular_function:GO:0005524//ATP binding;GO:0008233//peptidase activity;GO:0017111//nucleoside-triphosphatase activity;	GO:0006508 GO:0030163 GO:0005737 GO:0005524 GO:0008233 GO:0017111	K06685	AT4G19045
CL4980.Contig7_All	97.69	24.35	2.00429	1.97734	6.76866	1.29979e-11	5.8269e-10	3.58778e-10	Ph	TRUE	gi|720080954|ref|XP_010242129.1|/0/PREDICTED: U-box domain-containing protein 17 [Nelumbo nucifera]	gi|470115581|ref|XM_004293928.1|/4e-06/PREDICTED: Fragaria vesca subsp. vesca U-box domain-containing protein 17-like (LOC101304845), mRNA	sp|Q9C7R6|PUB17_ARATH/0.0/U-box domain-containing protein 17 OS=Arabidopsis thaliana GN=PUB17 PE=2 SV=1	aly:ARALYDRAFT_311885/3e-23/T27G7.2; K14431 transcription factor TGA	NA	SM00185/0.031/Armadillo/beta-catenin-like repeats	molecular_function:GO:0016874//ligase activity;	GO:0016874	K03660	AT1G21710
CL2276.Contig3_All	44.72	1.8	4.63485	4.6079	6.76502	1.33287e-11	5.9637e-10	3.67202e-10	Ph	TRUE	gi|225459806|ref|XP_002285912.1|/0/PREDICTED: T-complex protein 1 subunit beta [Vitis vinifera] &gt;gi|302141688|emb|CBI18891.3| unnamed protein product [Vitis vinifera]	gi|359492894|ref|XM_002285876.2|/1e-180/PREDICTED: Vitis vinifera T-complex protein 1 subunit beta-like (LOC100257518), mRNA	sp|P28769|TCPA_ARATH/1e-84/T-complex protein 1 subunit alpha OS=Arabidopsis thaliana GN=CCT1 PE=1 SV=1	vvi:100257518/0.0/T-complex protein 1 subunit beta-like; K09494 T-complex protein 1 subunit beta	SPAC1D4.04/0.0/---	PS00750/-/Chaperonins TCP-1 signature 1.	NA	NA	K08495	AT1G15880
CL2642.Contig4_All	0	42.28	-6.4019	-6.42885	-6.75664	1.41224e-11	6.29861e-10	3.87823e-10	Pr	TRUE	gi|720007265|ref|XP_010258250.1|/2.53317e-98/PREDICTED: vesicle transport v-SNARE 13-like [Nelumbo nucifera] &gt;gi|720007268|ref|XP_010258251.1| PREDICTED: vesicle transport v-SNARE 13-like [Nelumbo nucifera] &gt;gi|720007272|ref|XP_010258253.1| PREDICTED: vesicle transport v-SNARE 13-like [Nelumbo nucifera] &gt;gi|720007275|ref|XP_010258254.1| PREDICTED: vesicle transport v-SNARE 13-like [Nelum…	gi|502128603|ref|XM_004499959.1|/9e-20/PREDICTED: Cicer arietinum vesicle transport v-SNARE 13-like (LOC101514691), transcript variant X2, mRNA	sp|Q9LVP9|VTI13_ARATH/3e-87/Vesicle transport v-SNARE 13 OS=Arabidopsis thaliana GN=VTI13 PE=2 SV=1	vvi:100248505/8e-96/vesicle transport v-SNARE 13-like; K08493 vesicle transport through interaction with t-SNAREs 1	NA	PF05008/2.5E-24/Vesicle transport v-SNARE protein N-terminus	biological_process:GO:0006886//intracellular protein transport;GO:0016192//vesicle-mediated transport;cellular_component:GO:0016020//membrane;	GO:0006886 GO:0016192 GO:0016020
CL4687.Contig2_All	43.96	1.57	4.80735	4.7804	6.75346	1.44359e-11	6.4261e-10	3.95673e-10	Ph	TRUE	gi|514796599|ref|XP_004973592.1|/2.46514e-15/PREDICTED: uncharacterized protein LOC101766833 [Setaria italica]	NA	NA	NA	NA	PF04570/1.5E-21/Protein of unknown function (DUF581)	NA	NA
CL3675.Contig1_All	179.93	72.41	1.31317	1.28622	6.73591	1.62907e-11	7.21034e-10	4.43961e-10	Ph	TRUE	gi|672144583|ref|XP_008796193.1|/2.30226e-77/PREDICTED: superoxide dismutase [Cu-Zn] isoform X2 [Phoenix dactylifera] &gt;gi|672144585|ref|XP_008796194.1| PREDICTED: superoxide dismutase [Cu-Zn] isoform X2 [Phoenix dactylifera]	gi|58616000|gb|AY881163.1|/1e-64/Nelumbo nucifera isolate 13 copper-zinc superoxide dismutase mRNA, partial cds	sp|O65174|SODC_ZANAE/5e-77/Superoxide dismutase [Cu-Zn] OS=Zantedeschia aethiopica GN=SODCC PE=2 SV=1	zma:542722/3e-75/sod4, SODCC.2, sod4ap; superoxide dismutase4 (EC:1.15.1.1); K04565 Cu/Zn superoxide dismutase [EC:1.15.1.1]	YJR104c/9e-42/---	PS00087/-/Copper/Zinc superoxide dismutase signature 1.	biological_process:GO:0006801//superoxide metabolic process;GO:0055114//oxidation-reduction process;molecular_function:GO:0004784//superoxide dismutase activity;GO:0046872//metal ion binding;	GO:0006801 GO:0055114 GO:0004784 GO:0046872
CL1449.Contig2_All	80.16	16.04	2.32121	2.29426	6.73385	1.65232e-11	7.30395e-10	4.49725e-10	Ph	TRUE	gi|568860622|ref|XP_006483815.1|/4.99157e-68/PREDICTED: uncharacterized protein LOC102628926 isoform X2 [Citrus sinensis]	NA	NA	NA	NA	PTHR13833/3.7E-44/--	NA	NA	K13464	AT1G17380
CL5434.Contig4_All	196.75	83.23	1.24119	1.21424	6.73303	1.66168e-11	7.34066e-10	4.51985e-10	Ph	TRUE	gi|720071648|ref|XP_010278122.1|/2.44258e-57/PREDICTED: histone H1-like [Nelumbo nucifera]	gi|470132387|ref|XM_004302016.1|/4e-19/PREDICTED: Fragaria vesca subsp. vesca histone H1.2-like (LOC101308390), mRNA	sp|P23444|H1_MAIZE/3e-47/Histone H1 OS=Zea mays PE=2 SV=2	osa:4334439/1e-55/Os03g0799000; K11275 histone H1/5	CC3441/2e-21/---	PR00624/9.6E-12/Histone H5 signature	NA	NA
CL4395.Contig4_All	1.08	41.77	-5.27336	-5.30031	-6.7328	1.66431e-11	7.34763e-10	4.52414e-10	Pr	TRUE	gi|694381011|ref|XP_009366604.1|/9.09898e-43/PREDICTED: 60S acidic ribosomal protein P1-like [Pyrus x bretschneideri]	gi|349711125|emb|FQ391082.1|/6e-14/Vitis vinifera clone SS0AEB15YL20	sp|P52855|RLA1_MAIZE/3e-36/60S acidic ribosomal protein P1 OS=Zea mays GN=RPP1A PE=1 SV=1	vvi:100261912/7e-40/60S acidic ribosomal protein P1-1-like; K02942 large subunit ribosomal protein LP1	SPAC644.15/8e-27/---	PF00428/2.1E-25/60s Acidic ribosomal protein	biological_process:GO:0006414//translational elongation;cellular_component:GO:0005840//ribosome;molecular_function:GO:0003735//structural constituent of ribosome;	GO:0006414 GO:0005840 GO:0003735	K01669	AT1G12370
CL3077.Contig6_All	59.16	7.09	3.06076	3.03381	6.72951	1.70232e-11	7.50118e-10	4.61869e-10	Ph	TRUE	gi|672145338|ref|XP_008796584.1|/3.47713e-38/PREDICTED: uncharacterized protein LOC103711999 [Phoenix dactylifera] &gt;gi|672145340|ref|XP_008796585.1| PREDICTED: uncharacterized protein LOC103711999 [Phoenix dactylifera]	gi|470126323|ref|XM_004299090.1|/7e-07/PREDICTED: Fragaria vesca subsp. vesca uncharacterized LOC101311572 (LOC101311572), mRNA	sp|Q84ZL0|FH5_ORYSJ/2e-06/Formin-like protein 5 OS=Oryza sativa subsp. japonica GN=FH5 PE=2 SV=2	NA	NA	PF00564/2.0E-17/PB1 domain	NA	NA
CL4968.Contig2_All	93.96	22.76	2.04555	2.0186	6.7284	1.71537e-11	7.54914e-10	4.64822e-10	Ph	TRUE	gi|502093836|ref|XP_004490068.1|/8.31809e-28/PREDICTED: ribonuclease 3-like [Cicer arietinum]	NA	sp|P42813|RNS1_ARATH/4e-26/Ribonuclease 1 OS=Arabidopsis thaliana GN=RNS1 PE=1 SV=1	aly:ARALYDRAFT_312421/8e-27/ribonuclease T2 family protein; K01166 ribonuclease T2 [EC:3.1.27.1]	NA	PTHR11240/1.7E-25/--	NA	NA	K03006	AT4G35800
CL804.Contig1_All	42.36	0	6.16584	6.13889	6.72765	1.72423e-11	7.58333e-10	4.66927e-10	Ph	TRUE	gi|590603451|ref|XP_007020016.1|/0/Cytosolic invertase 2 isoform 1 [Theobroma cacao] &gt;gi|508725344|gb|EOY17241.1| Cytosolic invertase 2 isoform 1 [Theobroma cacao]	gi|225460725|ref|XM_002271883.1|/1e-153/PREDICTED: Vitis vinifera uncharacterized LOC100257298 (LOC100257298), mRNA	sp|Q67XD9|CINV2_ARATH/0.0/Alkaline/neutral invertase CINV2 OS=Arabidopsis thaliana GN=CINV2 PE=2 SV=1	NA	NA	PTHR31916/0.0/--	biological_process:GO:0008152//metabolic process;molecular_function:GO:0033926//glycopeptide alpha-N-acetylgalactosaminidase activity;	GO:0008152 GO:0033926
CL635.Contig2_All	0	41.48	-5.51041	-5.53736	-6.72735	1.72777e-11	7.59414e-10	4.67592e-10	Pr	TRUE	gi|703130142|ref|XP_010104534.1|/6.386e-164/hypothetical protein L484_025508 [Morus notabilis] &gt;gi|587913318|gb|EXC01135.1| hypothetical protein L484_025508 [Morus notabilis]	gi|115470476|ref|NM_001065372.1|/1e-11/Oryza sativa Japonica Group Os07g0133500 (Os07g0133500) mRNA, complete cds >gi|32991453|dbj|AK106244.1| Oryza sativa Japonica Group cDNA clone:002-100-D03, full insert sequence	sp|Q9FPQ6|GP1_CHLRE/6e-10/Vegetative cell wall protein gp1 OS=Chlamydomonas reinhardtii GN=GP1 PE=1 SV=1	ath:AT2G45000/9e-10/EMB2766; structural constituent of nuclear pore; K14306 nuclear pore complex protein Nup62	RSc2303/5e-08/---	PF06219/1.3E-169/Protein of unknown function (DUF1005)	NA	NA	K03123	AT4G24440
[truncated: 2,849 more rows]
