# Supplementary material for: De novo transcriptome sequencing of black pepper (Piper nigrum L.) and an analysis of genes involved in phenylpropanoid metabolism in response to Phytophthora capsici
Source: BMC Genomics. 2016 Oct 21;17:822. doi: 10.1186/s12864-016-3155-7 (PMC5075214; doi:10.1186/s12864-016-3155-7)
Supplement: Additional file 4: Data S2. — The differentially expressed transcripts enriched in phenylpropanoid metabolic pathways. (XLSX 13 kb) [file 12864_2016_3155_MOESM4_ESM.xlsx]

## Sheet: Sheet1
BinCode	BinName		id	type	description	CS-1_FPKM	ph-1B_FPKM	ph-2B_FPKM	pr-1B_FPKM	pr-2B_FPKM	YN-1_FPKM	Ph	Pr	log2
16.1.1	secondary metabolism.isoprenoids.non-mevalonate pathway	CL2597.Contig6_All	at3g12070	Transcript	geranylgeranyl transferase type II beta subunit, putative / RAB geranylgeranyltransferase beta subunit, putative | chr3:3845211-3847274 REVERSE	37.52	25.72	25.4	89.6	48.32	132.25	37.52	89.6	-1.28279
16.1.1	secondary metabolism.isoprenoids.non-mevalonate pathway	CL4901.Contig1_All	at1g74470	Transcript	geranylgeranyl reductase | chr1:27991165-27993006 FORWARD	7.88	8.46	6.95	56.74	87.42	36.74	7.88	56.74	-2.87505
16.1.2.1	secondary metabolism.isoprenoids.mevalonate pathway.acetyl-CoA C-acyltransferase	CL3186.Contig3_All	at5g47720	Transcript	acetyl-CoA C-acyltransferase, putative / 3-ketoacyl-CoA thiolase, putative | chr5:19331547-19334277 FORWARD	1.52	1.22	1.12	23.34	20.94	22.56	1.52	23.34	-3.96761
16.1.2.3	secondary metabolism.isoprenoids.mevalonate pathway.HMG-CoA reductase	CL21.Contig5_All	at1g76490	Transcript	Symbols: HMG1, HMGR1 | HMG1 (HYDROXY METHYLGLUTARYL COA REDUCTASE 1); hydroxymethylglutaryl-CoA reductase | chr1:28695760-28698793 FORWARD	0.57	0.97	1.25	21.6	19.47	21.92	0	21.6	-5.27088
16.1.2.8	secondary metabolism.isoprenoids.mevalonate pathway.geranyl diphosphate synthase	CL912.Contig2_All	at1g17050	Transcript	Symbols: SPS2 | SPS2 (Solanesyl diphosphate synthase 2); trans-octaprenyltranstransferase | chr1:5829080-5831343 FORWARD	11.11	7.96	9.88	0	0	0	11.11	0	4.44684
16.1.2.8	secondary metabolism.isoprenoids.mevalonate pathway.geranyl diphosphate synthase	CL3349.Contig4_All	at2g34630	Transcript	Symbols: GPPS, GPS1 | geranyl diphosphate synthase, putative / GPPS, putative / dimethylallyltransferase, putative / prenyl transferase, putative | chr2:14578540-14581727 FORWARD	0.15	0.38	0.3	10.88	11.02	6.36	0	10.88	-6.20752
16.2	secondary metabolism.phenylpropanoids	CL5608.Contig2_All	at1g20510	Transcript	Symbols: OPCL1 | OPCL1 (OPC-8:0 COA LIGASE1); 4-coumarate-CoA ligase | chr1:7103454-7105881 REVERSE	27.72	13.21	13.78	0.19	0.35	1.14	27.72	0	7.16183
16.2.1.3	secondary metabolism.phenylpropanoids.lignin biosynthesis.4CL	CL1237.Contig11_All	at1g51680	Transcript	Symbols: 4CL1, 4CL.1, AT4CL1 | 4CL1 (4-COUMARATE:COA LIGASE 1); 4-coumarate-CoA ligase | chr1:19158752-19161552 REVERSE	102.29	91.93	76.73	0.11	0.05	0.39	102.29	0	9.834
16.2.1.4	secondary metabolism.phenylpropanoids.lignin biosynthesis.HCT	CL1656.Contig4_All	at5g48930	Transcript	Symbols: HCT | HCT (HYDROXYCINNAMOYL-COA SHIKIMATE/QUINATE HYDROXYCINNAMOYL TRANSFERASE); quinate O-hydroxycinnamoyltransferase/ shikimate O-hydroxycinnamoyltransferase/ transferase | chr5:19836299-19838162 REVERSE	0.61	0.1	0.16	91.92	50.1	40.05	0	91.92	-7.26238
16.2.1.10	secondary metabolism.phenylpropanoids.lignin biosynthesis.CAD	CL1837.Contig3_All	at2g21730	Transcript	Symbols: CAD2, ATCAD2 | CAD2 (CINNAMYL ALCOHOL DEHYDROGENASE HOMOLOG 2); binding / catalytic/ oxidoreductase/ zinc ion binding | chr2:9280044-9281623 FORWARD	84.99	74.45	59.41	26.64	28.62	41.55	84.99	26.64	1.64675
16.4.1	secondary metabolism.N misc.alkaloid-like	CL2364.Contig3_All	at1g35190	Transcript	oxidoreductase, 2OG-Fe(II) oxygenase family protein | chr1:12890423-12892874 FORWARD	0.68	0.6	0.49	19.57	14.25	9.2	0	19.57	-4.87392
16.4.2.1	secondary metabolism.N misc.betaine.betaine-aldehyde dehydrogenase	CL2972.Contig1_All	at1g74920	Transcript	Symbols: ALDH10A8 | ALDH10A8; 3-chloroallyl aldehyde dehydrogenase/ oxidoreductase | chr1:28139009-28142744 REVERSE	16.71	9.76	12.44	0.75	0.88	1.68	16.71	0	4.45073
16.5.1.1.1.3	secondary metabolism.sulfur-containing.glucosinolates.synthesis.aliphatic.methylthioalkylmalate isomerase large subunit (MAM-IL)	CL4571.Contig1_All	at4g13430	Transcript	Symbols: IIL1 | IIL1 (ISOPROPYL MALATE ISOMERASE LARGE SUBUNIT 1); 4 iron, 4 sulfur cluster binding / hydro-lyase/ lyase | chr4:7803933-7807871 REVERSE	25.13	12.39	17.88	0	0.04	0.32	25.13	0	5.62439
16.8.3	secondary metabolism.flavonoids.dihydroflavonols	CL1561.Contig3_All	at1g01390	Transcript	UDP-glucoronosyl/UDP-glucosyl transferase family protein | chr1:148120-149806 REVERSE	79.45	74.08	86	37.99	27.43	45.33	79.45	37.99	1.03748
16.8.3.2	secondary metabolism.flavonoids.dihydroflavonols.flavanone 3-dioxygenase	CL3052.Contig2_All	at3g51240	Transcript	Symbols: F3H, TT6, F3'H | F3H (FLAVANONE 3-HYDROXYLASE); naringenin 3-dioxygenase | chr3:19025264-19026939 FORWARD	0.63	0.36	0.95	21.83	20.89	11.66	0	21.83	-5.14177
16.8.5	secondary metabolism.flavonoids.isoflavonols	CL5972.Contig5_All	at1g75280	Transcript	isoflavone reductase, putative | chr1:28251960-28253619 FORWARD	0.41	0.65	0.59	11.95	23.83	2.91	0	11.95	-4.89219
16.2.1.7	secondary metabolism.phenylpropanoids.lignin biosynthesis.CCR1	CL215.Contig4_All	at1g15950	Transcript	Symbols: CCR1, IRX4, ATCCR1 | CCR1 (CINNAMOYL COA REDUCTASE 1); cinnamoyl-CoA reductase | chr1:5478754-5482180 FORWARD	235.92	0	0	0	0	0.21	235.92	0	8.8552
16.99	secondary metabolism.unspecified	CL5872.Contig8_All	at2g38040	Transcript	Symbols: CAC3 | CAC3; acetyl-CoA carboxylase | chr2:15917093-15921170 FORWARD	268.57	143.95	157.84	52.04	47.95	25.78	268.57	52.04	2.34065
16.2.1.2	secondary metabolism.phenylpropanoids.lignin biosynthesis.C4H	CL300.Contig10_All	at2g30490	Transcript	Symbols: ATC4H, C4H, CYP73A5 | C4H (CINNAMATE-4-HYDROXYLASE); trans-cinnamate 4-monooxygenase | chr2:12993663-12995770 REVERSE	1.36	0.31	0.32	3.07	3.9	8.35	1.36	3.07	-1.17463
16.2.1.1	secondary metabolism.phenylpropanoids.lignin biosynthesis.PAL	CL4018.Contig4_All	at2g37040	Transcript	Symbols: pal1, ATPAL1 | pal1 (Phe ammonia lyase 1); phenylalanine ammonia-lyase | chr2:15557376-15560363 REVERSE	14.15	21.16	19.48	3.06	1.59	1.05	14.15	3.06	2.2092
